# Supplementary material for: Growth Characteristics of an Estuarine Heterocystous Cyanobacterium
Source: Front Microbiol. 2017 Jun 16;8:1132. doi: 10.3389/fmicb.2017.01132 (PMC5472669; doi:10.3389/fmicb.2017.01132)
Supplement: Supplementary file 1 [file Data_Sheet_1.XLS]

## Sheet: Sequence Data
Domain: Data
gi|403213284|Anabaena cylindrica PCC7122	-	-	-	-	-	-	-	-	-	-	-	-	-	-	-	-	-	-	-	-	-	-	-	-	-	-	T	G	A	T	C	C	T	G	G	C	T	C	A	G	G	A	T	?	A	A	C	G	C
gi|21388238|Anabaena azotica	-	-	-	-	-	-	-	-	-	-	-	-	-	-	-	-	-	-	-	-	-	-	-	-	-	-	-	-	-	-	-	-	-	-	-	-	-	-	-	-	-	-	-	-	-	-	-	-	-
gi|4126696|Anabaena variabilis	-	-	-	-	-	-	-	-	-	-	-	-	-	-	-	-	-	-	-	-	-	-	-	-	-	-	-	-	-	-	-	-	-	-	-	-	-	-	-	-	G	A	T	G	A	A	C	G	C
gi|55162827|Anabaena oscillarioides BECID22	-	-	-	-	-	-	-	-	-	-	-	-	-	-	-	-	-	-	-	-	-	-	-	-	-	-	-	-	-	-	-	-	-	-	-	-	-	-	-	-	G	A	T	G	A	A	C	G	C
gi|6522637|Anabaena sp. PCC7108	-	-	-	-	-	-	-	-	-	-	-	-	-	-	-	-	-	-	-	-	-	-	-	-	-	-	-	-	-	-	-	-	-	-	-	-	-	C	A	G	G	A	T	G	A	A	C	G	C
gi|16945129|Anabaena sp. 299	-	-	-	-	-	-	-	-	-	-	-	-	-	-	-	-	-	-	-	-	-	-	-	-	-	-	-	-	-	-	-	-	-	-	-	-	-	C	A	G	G	A	T	G	A	A	C	G	C
gi|498424972|Anabaena catenula CCAP1403/27	-	-	-	-	-	-	-	-	-	-	-	-	-	-	-	-	-	-	-	-	-	-	-	-	-	T	T	G	A	T	C	C	T	G	G	C	T	C	A	G	G	A	T	G	A	A	C	G	C
gi|498424961|Anabaena inaequalis CCAP1446/1A	-	-	-	-	-	-	-	-	-	-	-	-	-	-	-	-	-	-	-	-	-	-	-	-	-	-	-	-	-	-	-	-	-	-	-	-	T	C	A	G	G	A	T	G	A	A	C	G	C
gi|298103735|Anabaena sphaerica f. conoidea 2LT27S09	-	-	-	-	-	-	-	-	-	-	-	-	-	-	-	-	-	-	-	-	-	-	-	-	-	-	-	-	-	-	-	-	-	-	-	-	-	-	-	-	G	A	T	G	A	A	C	G	C
RS0112	A	G	C	G	G	C	C	G	C	G	A	T	T	C	G	C	C	C	T	T	A	G	A	G	T	T	T	G	A	T	C	A	T	G	G	C	T	C	A	G	G	A	T	G	A	A	C	G	C
gi|298103734|Anabaena sp. 1LT27S03	-	-	-	-	-	-	-	-	-	-	-	-	-	-	-	-	-	-	-	-	-	-	-	-	-	-	-	-	-	-	-	-	-	-	-	-	-	-	-	-	-	-	-	-	-	-	-	-	-
gi|224776017|Anabaena bergii ANA283B	-	-	-	-	-	-	-	-	-	-	-	-	-	-	-	-	-	-	-	-	-	-	-	-	-	-	-	-	-	-	-	-	-	-	-	-	-	-	-	-	-	-	-	-	-	-	-	-	-
gi|51105623|Anabaena planctonica NIES-815	-	-	-	-	-	-	-	-	-	-	-	-	-	-	-	-	-	-	-	-	-	-	-	-	-	-	-	-	-	-	-	-	-	-	-	-	-	-	-	-	-	-	-	-	-	-	-	-	-
gi|299782184|Anabaena elliptica TAC453	-	-	-	-	-	-	-	-	-	-	-	-	-	-	-	-	-	-	-	-	-	-	-	-	-	-	-	-	-	-	-	-	-	-	-	-	-	-	-	-	-	-	-	-	-	-	-	-	-
gi|403213286|Anabaena sp. CCAP 1403/23	-	-	-	-	-	-	-	-	-	-	-	-	-	-	-	-	-	-	-	-	-	-	-	-	-	-	-	-	-	-	-	-	-	-	G	C	T	C	A	G	G	A	T	G	A	A	C	G	C
gi|302125117|Anabaena oryzae Ind3	-	-	-	-	-	-	-	-	-	-	-	-	-	-	-	-	-	-	-	-	-	-	-	-	-	-	-	-	-	-	-	-	-	-	-	-	-	-	A	G	G	A	T	G	A	A	C	G	C
gi|16944877|Aphanizomenon flos-aquae NIES81	-	-	-	-	-	-	-	-	-	-	-	-	-	-	-	-	-	-	-	-	-	-	-	-	-	-	-	-	-	-	-	-	-	-	-	-	-	C	A	G	G	A	T	G	A	A	C	G	C
gi|6522630|Aphanizomenon sp. PCC7905	-	-	-	-	-	-	-	-	-	-	-	-	-	-	-	-	-	-	-	-	-	-	-	-	-	-	-	-	-	-	-	-	-	-	-	-	-	C	A	G	G	A	T	G	A	A	C	G	C
gi|16944873|Aphanizomenon gracile PMC9402	-	-	-	-	-	-	-	-	-	-	-	-	-	-	-	-	-	-	-	-	-	-	-	-	-	-	-	-	-	-	-	-	-	-	-	-	-	C	A	G	G	A	T	G	A	A	C	G	C
gi|16944867|Aphanizomenon sp. 326	-	-	-	-	-	-	-	-	-	-	-	-	-	-	-	-	-	-	-	-	-	-	-	-	-	-	-	-	-	-	-	-	-	-	-	-	-	C	A	G	G	A	T	G	A	A	C	G	C
gi|23451680|Aphanizomenon sp. NH-5	-	-	-	-	-	-	-	-	-	-	-	-	-	-	-	-	-	-	-	-	-	-	-	-	-	-	-	-	-	-	-	-	-	-	-	-	-	-	-	-	G	A	T	G	A	A	C	G	C
gi|224776010|Aphanizomenon sp. 16D11	-	-	-	-	-	-	-	-	-	-	-	-	-	-	-	-	-	-	-	-	-	-	-	-	-	-	-	-	-	-	-	-	-	-	-	-	-	-	-	-	-	-	-	-	-	-	-	-	-
gi|4519611|Bacillus sp. SS9	-	-	-	-	-	-	-	-	-	-	-	-	-	-	-	-	-	-	-	-	-	-	-	-	-	-	-	-	-	-	C	C	T	G	G	C	T	C	A	G	G	A	C	G	A	A	C	G	C
gi|972718702|Calothrix desertica KSU-AQIQ-13	-	-	-	-	-	-	-	-	-	-	-	-	-	-	-	-	-	-	-	-	-	-	-	-	-	-	-	-	-	-	-	-	-	-	-	-	-	-	-	-	-	-	-	-	-	-	-	-	-
gi|498424953|Calothrix parietina CCAP1410/10	-	-	-	-	-	-	-	-	-	-	-	-	-	-	-	-	-	-	-	-	-	-	-	-	-	-	-	-	-	-	-	-	-	-	-	-	-	-	-	-	-	-	-	-	-	-	-	-	-
gi|118025372|Calothrix desertica PCC7102	-	-	-	-	-	-	-	-	-	-	-	-	-	-	-	-	-	-	-	-	-	-	-	-	-	-	-	-	-	-	-	-	-	-	-	-	-	-	-	-	-	-	-	-	-	-	-	-	-
gi|118025294|Calothrix sp. CAL3361	-	-	-	-	-	-	-	-	-	-	-	-	-	-	-	-	-	-	-	-	-	-	-	-	-	-	-	-	-	-	-	-	-	-	-	-	T	C	A	G	G	A	T	G	A	A	C	G	C
gi|498424966|Calothrix sp. CCAP1410/13	-	-	-	-	-	-	-	-	-	-	-	-	-	-	-	-	-	-	-	-	-	-	-	-	-	-	-	G	A	T	C	C	T	G	G	C	T	C	A	G	G	A	T	G	A	A	C	G	C
gi|374428316|Calothrix elsteri CCALA953	-	-	-	-	-	-	-	-	-	-	-	-	-	-	-	-	-	-	-	-	-	-	-	-	-	-	-	-	-	-	-	-	-	-	-	-	-	-	-	-	-	-	-	-	-	-	-	-	-
gi|1429270|Calothrix sp. D253	-	-	-	-	-	-	-	-	-	-	-	-	-	-	-	-	-	-	-	-	A	G	A	G	T	T	T	G	A	T	C	C	T	G	G	C	T	C	A	G	G	A	T	G	A	A	C	G	C
gi|269204821|Uncultured Cylindrospermopsis sp. clone TH16S108	-	-	-	-	-	-	-	-	-	-	-	-	-	-	-	-	-	-	-	-	-	-	-	-	-	-	-	-	-	-	-	-	-	-	-	-	-	-	-	-	-	-	-	-	-	-	-	-	-
gi|269204804|Uncultured Cylindrospermopsis sp. clone RY16S76	-	-	-	-	-	-	-	-	-	-	-	-	-	-	-	-	-	-	-	-	-	-	-	-	-	-	-	-	-	-	-	-	-	-	-	-	-	-	-	-	-	-	-	-	-	-	-	-	-
gi|47550549|Cylindrospermopsis raciborskii NIES993	-	-	-	-	-	-	-	-	-	-	-	-	-	-	-	-	-	-	-	-	-	-	-	-	-	-	-	-	-	-	-	-	-	-	-	-	-	-	-	-	-	-	-	-	-	-	-	-	-
gi|545336127|Cylindrospermopsis raciborskii Sidi08	-	-	-	-	-	-	-	-	-	-	-	-	-	-	-	-	-	-	-	-	-	-	-	-	-	-	-	-	-	-	-	-	-	-	-	-	-	-	-	-	-	-	-	G	A	A	C	G	C
gi|22476867|Cylindrospermopsis raciborskii Goon	-	-	-	-	-	-	-	-	-	-	-	-	C	G	G	C	C	A	G	T	A	G	A	G	T	T	T	G	A	T	C	C	T	G	G	C	T	C	A	G	G	A	T	G	A	A	C	G	C
gi|42538960|Fischerella sp. 1711	-	-	-	-	-	-	-	-	-	-	-	-	-	-	-	-	-	-	T	A	G	A	G	T	T	T	G	A	T	T	C	C	T	G	G	C	T	C	A	G	G	A	T	G	A	A	C	G	C
gi|14625359|Fischerella muscicola	-	-	-	-	-	-	-	-	-	-	-	-	-	-	-	-	-	-	-	-	-	-	-	-	-	-	-	-	-	-	-	-	-	-	-	-	-	-	-	-	G	A	T	G	A	A	C	G	C
gi|631250981|Fischerella thermalis PCC7521	-	-	-	-	-	-	-	-	-	-	-	-	-	-	-	-	-	-	-	-	-	-	-	-	-	-	-	-	-	-	-	-	-	-	-	-	-	-	-	-	-	-	-	-	-	-	-	-	-
gi|29824075|Fischerella major NIES592	-	-	-	-	-	-	-	-	-	-	-	-	-	-	-	-	-	-	-	-	-	-	-	-	-	-	-	-	-	-	-	-	-	-	-	-	-	-	-	-	G	A	T	G	A	A	C	G	C
gi|672442728|Fischerella ambigua UTEX1903	-	-	-	-	-	-	-	-	-	-	-	-	-	-	-	-	-	-	-	-	-	-	-	-	-	-	-	-	-	-	-	-	-	-	-	-	-	-	-	-	G	A	T	G	A	A	C	G	C
gi|659364859|Gloeobacter kilaueensis JS1	-	-	-	-	-	-	-	-	-	-	-	-	-	A	A	A	A	T	G	G	A	G	A	G	T	T	T	G	A	T	C	C	T	G	G	C	T	C	A	G	G	A	T	G	A	A	C	G	C
gi|444303860|Gloeobacter violaceus PCC7421	-	-	-	-	-	-	-	-	-	-	-	-	-	A	A	A	A	T	G	G	A	G	A	G	T	T	T	G	A	T	C	C	T	G	G	C	T	C	A	G	G	A	T	G	A	A	C	G	C
gi|482909462:2480808-2482299|Mastigocladopsis repens PCC10914	-	-	-	-	-	-	-	-	-	-	-	-	-	A	A	A	A	C	G	G	A	G	A	G	T	T	T	G	A	T	C	C	T	G	G	C	T	C	A	G	G	A	T	G	A	A	C	G	C
gi|327392156|Mastigocladus laminosus Shioteyu	-	-	-	-	-	-	-	-	-	-	-	-	-	-	-	-	-	-	-	-	-	-	-	-	-	-	-	-	-	-	-	-	-	-	-	-	-	-	-	-	-	-	-	-	-	-	-	-	-
gi|727099651|Mastigocladus sp. NTDV08	-	-	-	-	-	-	-	-	-	-	-	-	-	-	-	-	-	-	-	-	-	-	-	-	-	-	-	-	-	-	-	-	-	-	-	-	-	-	-	-	-	-	-	-	-	-	-	-	-
gi|159141857|Mastigocladus laminosus Kovacik1987/7B	-	-	-	-	-	-	-	-	-	-	-	-	-	-	-	-	-	-	-	-	-	-	-	-	-	-	-	-	-	-	-	-	-	-	-	-	-	-	-	-	-	-	-	-	-	-	-	-	-
gi|56550308|Nodularia harveyana Bo53	-	-	-	-	-	-	-	-	-	-	-	-	-	-	-	-	-	-	T	A	G	A	G	T	T	T	G	A	T	C	C	C	T	G	G	C	T	C	A	G	G	A	T	G	A	A	C	G	C
gi|56550305|Nodularia sphaerocarpa Up16a	-	-	-	-	-	-	-	-	-	-	-	-	-	-	-	-	-	-	T	A	G	A	G	T	T	T	G	A	T	C	C	C	T	G	G	C	T	C	A	G	G	A	T	G	A	A	C	G	C
gi|527692975|Nodularia moravica CCALA797	-	-	-	-	-	-	-	-	-	-	-	-	-	-	-	-	-	-	-	-	-	-	-	-	-	-	-	-	-	-	-	-	-	-	-	-	-	-	-	-	G	A	T	G	A	A	C	G	C
gi|19343359|Nodularia sp. PCC9350	-	-	-	-	-	-	-	-	-	-	-	-	-	-	-	-	-	-	-	-	-	-	-	-	-	-	-	-	-	-	C	C	T	G	G	C	T	C	A	G	G	A	T	G	A	A	C	G	C
gi|CP001037.1:2021489-2022977|Nostoc punctiforme PCC73102	-	-	-	-	-	-	-	-	-	-	-	-	-	-	-	-	A	A	A	A	C	G	G	A	G	A	G	T	T	T	G	A	T	C	C	T	G	G	C	T	C	A	G	G	A	T	G	A	A
gi|14625376|Pseudanabaena PCC7408	-	-	-	-	-	-	-	-	-	-	-	-	-	-	-	-	-	-	-	-	-	-	-	-	-	-	-	-	-	-	-	-	-	-	-	-	-	-	-	-	G	A	T	G	A	A	C	G	C
gi|89242019|Scytonema hofmanni PCC7110	-	-	-	-	-	-	-	-	-	-	-	-	-	-	-	-	-	-	-	-	-	-	-	-	-	-	-	-	-	-	-	-	-	-	-	-	-	-	-	-	-	-	-	-	-	-	-	-	-
gi|359457069|Scytonema cf. fritschii UCFS23	-	-	-	-	-	-	-	-	-	-	-	-	-	-	-	-	-	-	-	-	-	-	-	-	-	-	-	-	-	-	-	-	-	-	-	-	-	-	-	-	-	-	-	-	-	-	-	-	-
gi|319748277|Scytonema sp. UCFS10	-	-	-	-	-	-	-	-	-	-	-	-	-	-	-	-	-	-	-	-	-	-	-	-	-	-	-	-	-	-	-	-	-	-	-	-	-	-	-	-	-	-	-	-	-	-	-	-	-
gi|146335623|Scytonema crustaceum BDU40142 16S	-	-	-	-	-	-	-	-	-	-	-	-	-	-	-	-	-	-	-	-	-	-	-	-	-	-	-	-	-	-	-	-	-	-	-	-	-	-	-	-	-	-	-	-	-	-	-	-	-
gi|523578511|Scytonema arcangeli CCIBt3134	-	-	-	-	-	-	-	-	-	-	-	-	-	-	-	-	-	-	-	-	-	-	-	-	-	-	-	-	-	-	-	-	-	-	-	-	-	-	-	-	G	A	T	G	A	A	C	G	C
gi|1000297238|Scytonema bohneri MBDU104	-	-	-	-	-	-	-	-	-	-	-	-	-	-	-	-	-	-	-	-	-	-	-	-	-	-	-	-	-	-	-	-	-	-	-	-	-	-	-	-	-	-	-	-	-	-	-	-	-
gi|664803830|Scytonema mirabile SAG83.79	-	-	-	-	-	-	-	-	-	-	-	-	-	-	-	-	-	-	-	-	-	-	-	-	-	-	-	-	-	-	-	-	-	-	-	-	-	-	-	-	G	A	T	G	A	A	C	G	C
gi|571025777|Scytonema stuposum P13-MK35	-	-	-	-	-	-	-	-	-	-	-	-	-	-	-	-	-	-	-	-	-	-	-	-	-	-	-	-	-	-	-	-	-	-	-	-	-	-	-	-	-	-	-	-	-	-	-	-	-
gi|571025775|Scytonema javanicum U41-MK36	-	-	-	-	-	-	-	-	-	-	-	-	-	-	-	-	-	-	-	-	-	-	-	-	-	-	-	-	-	-	-	-	-	-	-	-	-	-	-	-	-	-	-	-	-	-	-	-	-
gi|571025776|Scytonema crispum U55-MK38	-	-	-	-	-	-	-	-	-	-	-	-	-	-	-	-	-	-	-	-	-	-	-	-	-	-	-	-	-	-	-	-	-	-	-	-	-	-	-	-	-	-	-	-	-	-	-	-	-
gi|42557824|Stigonema ocellatum SAG 48.90	-	-	-	-	-	-	-	-	-	-	-	-	-	-	-	-	-	T	T	A	G	A	G	T	T	T	G	A	T	T	C	C	T	G	G	C	T	C	A	G	G	A	T	G	A	A	C	G	C
gi|672930607|Stigonema dinghuense DHS0071	-	-	-	-	-	-	-	-	-	-	-	-	-	-	-	-	-	-	-	-	-	-	-	-	-	-	-	-	-	-	-	-	-	-	-	-	-	-	-	-	-	-	-	-	-	-	-	-	-
gi|690374674|Stigonema panniforme CBFSA-026 clone Hawaii-3	-	-	-	-	-	-	-	-	-	-	-	-	-	-	-	-	-	-	-	-	-	-	-	-	-	-	-	-	-	-	-	-	-	-	-	-	-	-	-	-	-	-	-	-	-	-	-	-	-
gi|690374668|Stigonema tomentosum CBFSA-028 clone CAT1C-5	-	-	-	-	-	-	-	-	-	-	-	-	-	-	-	-	-	-	-	-	-	-	-	-	-	-	-	-	-	-	-	-	-	-	-	-	-	-	-	-	-	-	-	-	-	-	-	-	-
gi|690374662|Stigonema hormoides CBFSA-030 clone CAT3A-3	-	-	-	-	-	-	-	-	-	-	-	-	-	-	-	-	-	-	-	-	-	-	-	-	-	-	-	-	-	-	-	-	-	-	-	-	-	-	-	-	-	-	-	-	-	-	-	-	-
gi|690374663|Stigonema informe CBFSA-034 clone Nor-1	-	-	-	-	-	-	-	-	-	-	-	-	-	-	-	-	-	-	-	-	-	-	-	-	-	-	-	-	-	-	-	-	-	-	-	-	-	-	-	-	-	-	-	-	-	-	-	-	-
gi|403213284|Anabaena cylindrica PCC7122	-	-	-	-	-	-	-	-	-	-	-	-	-	-	-	-	G	C	C	G	A	G	A	G	G	T	G	A	A	A	G	A	T	-	-	-	-	-	-	-	-	T	A	A	T	T	G	C	C
gi|21388238|Anabaena azotica	-	-	-	-	-	-	-	-	-	-	-	-	-	-	-	-	G	C	C	G	T	G	A	G	G	T	G	A	A	A	G	G	C	-	-	-	-	-	-	-	-	T	T	G	C	T	G	C	C
gi|4126696|Anabaena variabilis	-	-	-	-	-	-	-	-	-	-	-	-	-	-	-	-	G	C	C	G	A	A	A	G	G	T	G	A	A	A	G	A	T	-	-	-	-	-	-	-	-	T	T	A	T	T	G	C	C
gi|55162827|Anabaena oscillarioides BECID22	-	-	-	-	-	-	-	-	-	-	-	-	-	-	-	-	G	C	C	G	A	G	A	G	G	T	G	A	A	A	G	G	C	-	-	-	-	-	-	-	-	T	T	G	C	T	G	C	C
gi|6522637|Anabaena sp. PCC7108	-	-	-	-	-	-	-	-	-	-	-	-	-	-	-	-	G	C	C	G	A	G	A	G	G	T	A	A	A	A	G	G	C	-	-	-	-	-	-	-	-	T	T	G	C	T	G	C	C
gi|16945129|Anabaena sp. 299	-	-	-	-	-	-	-	-	-	-	-	-	-	-	-	-	G	C	C	G	A	G	A	G	G	T	G	A	A	A	G	G	C	-	-	-	-	-	-	-	-	T	T	G	C	T	G	C	C
gi|498424972|Anabaena catenula CCAP1403/27	-	-	-	-	-	-	-	-	-	-	-	-	-	-	-	-	G	C	C	G	A	G	A	G	G	T	G	A	A	A	G	G	C	-	-	-	-	-	-	-	-	T	T	G	C	T	G	C	C
gi|498424961|Anabaena inaequalis CCAP1446/1A	-	-	-	-	-	-	-	-	-	-	-	-	-	-	-	-	G	C	C	G	A	G	A	G	G	T	G	A	A	A	G	A	T	-	-	-	-	-	-	-	-	T	A	A	T	T	G	C	C
gi|298103735|Anabaena sphaerica f. conoidea 2LT27S09	-	-	-	-	-	-	-	-	-	-	-	-	-	-	-	-	G	C	C	G	G	A	A	G	G	T	G	A	A	A	G	A	T	-	-	-	-	-	-	-	-	T	T	A	T	C	G	C	C
RS0112	-	-	-	-	-	-	-	-	-	-	-	-	-	-	-	-	G	C	C	G	A	G	A	G	G	T	G	A	A	A	G	A	T	-	-	-	-	-	-	-	-	T	T	A	T	T	G	C	C
gi|298103734|Anabaena sp. 1LT27S03	-	-	-	-	-	-	-	-	-	-	-	-	-	-	-	-	G	C	C	G	A	G	A	G	G	T	G	A	A	A	G	G	C	-	-	-	-	-	-	-	-	T	T	G	C	T	G	C	C
gi|224776017|Anabaena bergii ANA283B	-	-	-	-	-	-	-	-	-	-	-	-	-	-	-	-	-	-	-	-	-	-	-	-	-	-	-	-	-	-	-	-	-	-	-	-	-	-	-	-	-	-	-	-	-	-	-	-	-
gi|51105623|Anabaena planctonica NIES-815	-	-	-	-	-	-	-	-	-	-	-	-	-	-	-	-	G	C	C	G	A	G	A	G	G	T	G	A	A	A	G	G	C	-	-	-	-	-	-	-	-	T	T	G	C	T	G	C	C
gi|299782184|Anabaena elliptica TAC453	-	-	-	-	-	-	-	-	-	-	-	-	-	-	-	-	G	C	C	G	A	G	A	G	G	T	G	A	A	A	G	G	C	-	-	-	-	-	-	-	-	T	T	G	C	T	G	C	C
gi|403213286|Anabaena sp. CCAP 1403/23	-	-	-	-	-	-	-	-	-	-	-	-	-	-	-	-	G	C	C	G	A	G	A	G	G	T	G	A	A	A	G	G	C	-	-	-	-	-	-	-	-	T	T	G	C	T	G	C	C
gi|302125117|Anabaena oryzae Ind3	-	-	-	-	-	-	-	-	-	-	-	-	-	-	-	-	G	C	C	G	A	A	A	G	G	T	G	A	A	A	G	G	C	-	-	-	-	-	-	-	-	T	T	G	C	T	G	C	C
gi|16944877|Aphanizomenon flos-aquae NIES81	-	-	-	-	-	-	-	-	-	-	-	-	-	-	-	-	G	C	C	G	A	G	A	G	G	T	G	A	A	A	G	G	C	-	-	-	-	-	-	-	-	T	T	G	C	T	G	C	C
gi|6522630|Aphanizomenon sp. PCC7905	-	-	-	-	-	-	-	-	-	-	-	-	-	-	-	-	G	C	C	G	A	G	A	G	G	T	G	A	A	A	G	G	C	-	-	-	-	-	-	-	-	T	T	G	C	T	G	C	C
gi|16944873|Aphanizomenon gracile PMC9402	-	-	-	-	-	-	-	-	-	-	-	-	-	-	-	-	G	C	C	G	A	G	A	G	G	T	G	A	A	A	G	G	C	-	-	-	-	-	-	-	-	T	T	G	C	T	G	C	C
gi|16944867|Aphanizomenon sp. 326	-	-	-	-	-	-	-	-	-	-	-	-	-	-	-	-	G	C	C	G	A	G	A	G	G	T	G	A	A	A	G	G	C	-	-	-	-	-	-	-	-	T	T	G	C	T	G	C	C
gi|23451680|Aphanizomenon sp. NH-5	-	-	-	-	-	-	-	-	-	-	-	-	-	-	-	-	G	C	C	G	A	G	A	G	G	T	G	A	A	A	G	G	C	-	-	-	-	-	-	-	-	T	T	G	C	T	G	C	C
gi|224776010|Aphanizomenon sp. 16D11	-	-	-	-	-	-	-	-	-	-	-	-	-	-	-	-	-	-	-	-	-	-	-	-	-	-	-	-	-	-	-	-	-	-	-	-	-	-	-	-	-	-	-	-	-	-	-	-	-
gi|4519611|Bacillus sp. SS9	T	T	G	T	T	T	G	A	A	C	C	G	C	A	T	G	G	T	T	C	A	G	A	C	A	T	A	A	A	A	G	G	T	G	G	C	T	T	C	G	G	C	T	A	C	C	A	C	T
gi|972718702|Calothrix desertica KSU-AQIQ-13	-	-	-	-	-	-	-	-	-	-	-	-	-	-	-	-	G	C	C	T	T	T	G	G	G	T	G	A	A	A	G	A	T	-	-	-	-	-	-	-	-	T	T	A	T	T	G	C	C
gi|498424953|Calothrix parietina CCAP1410/10	-	-	-	-	-	-	-	-	-	-	-	-	-	-	-	-	-	-	-	-	-	-	-	-	-	-	-	-	-	-	-	-	-	-	-	-	-	-	-	-	-	-	-	-	-	-	-	-	-
gi|118025372|Calothrix desertica PCC7102	-	-	-	-	-	-	-	-	-	-	-	-	-	-	-	-	G	C	C	G	A	A	A	G	G	T	G	A	A	A	G	A	T	-	-	-	-	-	-	-	-	T	T	A	T	T	G	C	C
gi|118025294|Calothrix sp. CAL3361	-	-	-	-	-	-	-	-	-	-	-	-	-	-	-	-	G	C	C	S	A	G	A	G	G	T	A	A	A	A	G	G	C	-	-	-	-	-	-	-	-	T	T	G	C	T	G	C	C
gi|498424966|Calothrix sp. CCAP1410/13	-	-	-	-	-	-	-	-	-	-	-	-	-	-	-	-	G	C	C	G	G	A	A	G	G	T	G	A	A	A	G	A	T	-	-	-	-	-	-	-	-	T	A	A	T	T	G	C	C
gi|374428316|Calothrix elsteri CCALA953	-	-	-	-	-	-	-	-	-	-	-	-	-	-	-	-	-	-	-	-	-	-	-	-	-	-	-	-	-	-	-	-	-	-	-	-	-	-	-	-	-	-	-	-	-	-	-	-	-
gi|1429270|Calothrix sp. D253	-	-	-	-	-	-	-	-	-	-	-	-	-	-	-	-	G	C	C	T	T	A	T	G	G	T	G	A	A	A	G	A	T	-	-	-	-	-	-	-	-	T	A	A	T	C	G	C	C
gi|269204821|Uncultured Cylindrospermopsis sp. clone TH16S108	-	-	-	-	-	-	-	-	-	-	-	-	-	-	-	-	G	C	C	G	A	G	A	G	G	T	G	A	A	A	G	A	T	-	-	-	-	-	-	-	-	T	T	A	T	T	G	C	C
gi|269204804|Uncultured Cylindrospermopsis sp. clone RY16S76	-	-	-	-	-	-	-	-	-	-	-	-	-	-	-	-	G	C	C	G	A	G	A	G	G	T	G	A	A	A	G	A	T	-	-	-	-	-	-	-	-	T	T	A	T	T	G	C	C
gi|47550549|Cylindrospermopsis raciborskii NIES993	-	-	-	-	-	-	-	-	-	-	-	-	-	-	-	-	G	C	C	G	A	G	A	G	G	T	G	A	A	A	G	A	T	-	-	-	-	-	-	-	-	T	T	A	T	T	G	C	C
gi|545336127|Cylindrospermopsis raciborskii Sidi08	-	-	-	-	-	-	-	-	-	-	-	-	-	-	-	-	G	C	C	G	A	G	A	G	G	T	G	A	A	A	G	A	T	-	-	-	-	-	-	-	-	T	T	A	T	C	G	C	C
gi|22476867|Cylindrospermopsis raciborskii Goon	-	-	-	-	-	-	-	-	-	-	-	-	-	-	-	-	-	C	C	G	A	G	A	G	G	T	G	A	A	A	G	A	T	-	-	-	-	-	-	-	-	T	T	A	T	T	G	C	C
gi|42538960|Fischerella sp. 1711	-	-	-	-	-	-	-	-	-	-	-	-	-	-	-	-	G	C	C	G	A	G	A	G	G	T	G	A	A	A	G	G	T	-	-	-	-	-	-	-	-	T	A	A	C	T	G	C	C
gi|14625359|Fischerella muscicola	-	-	-	-	-	-	-	-	-	-	-	-	-	-	-	-	G	C	C	G	T	G	A	G	G	T	A	A	A	A	G	G	C	-	-	-	-	-	-	-	-	T	T	G	C	T	G	C	C
gi|631250981|Fischerella thermalis PCC7521	-	-	-	-	-	-	-	-	-	-	-	-	-	-	-	-	G	C	C	G	A	G	A	G	G	T	G	A	A	A	G	G	C	-	-	-	-	-	-	-	-	T	A	G	C	C	G	C	C
gi|29824075|Fischerella major NIES592	-	-	-	-	-	-	-	-	-	-	-	-	-	-	-	-	G	C	C	G	A	G	A	G	G	T	G	A	A	A	G	G	C	-	-	-	-	-	-	-	-	T	T	G	C	T	G	C	C
gi|672442728|Fischerella ambigua UTEX1903	-	-	-	-	-	-	-	-	-	-	-	-	-	-	-	-	G	C	C	G	A	G	A	G	G	T	G	A	A	A	G	G	T	-	-	-	-	-	-	-	-	T	A	A	C	T	G	C	C
gi|659364859|Gloeobacter kilaueensis JS1	-	-	-	-	-	-	-	-	-	-	-	-	-	-	-	-	G	C	C	G	C	A	A	G	G	T	G	A	A	A	T	G	A	-	-	-	-	-	-	-	-	A	T	T	T	C	G	C	C
gi|444303860|Gloeobacter violaceus PCC7421	-	-	-	-	-	-	-	-	-	-	-	-	-	-	-	-	G	C	C	G	C	A	A	G	G	T	G	A	A	A	T	G	A	-	-	-	-	-	-	-	-	A	T	T	T	C	G	C	C
gi|482909462:2480808-2482299|Mastigocladopsis repens PCC10914	-	-	-	-	-	-	-	-	-	-	-	-	-	-	-	-	G	C	C	G	A	T	G	G	G	T	A	A	A	A	G	A	T	-	-	-	-	-	-	-	-	T	A	A	T	T	G	C	C
gi|327392156|Mastigocladus laminosus Shioteyu	-	-	-	-	-	-	-	-	-	-	-	-	-	-	-	-	G	C	C	G	A	G	A	G	G	T	G	A	A	A	G	G	C	-	-	-	-	-	-	-	-	T	T	G	C	T	G	C	C
gi|727099651|Mastigocladus sp. NTDV08	-	-	-	-	-	-	-	-	-	-	-	-	-	-	-	-	G	C	C	G	T	G	A	G	G	T	A	A	A	A	G	G	C	-	-	-	-	-	-	-	-	T	T	G	C	T	G	C	C
gi|159141857|Mastigocladus laminosus Kovacik1987/7B	-	-	-	-	-	-	-	-	-	-	-	-	-	-	-	-	-	-	-	-	-	-	-	-	-	-	-	-	-	-	-	-	-	-	-	-	-	-	-	-	-	-	-	-	-	-	-	-	-
gi|56550308|Nodularia harveyana Bo53	-	-	-	-	-	-	-	-	-	-	-	-	-	-	-	-	G	C	C	G	A	G	A	G	G	T	G	A	A	A	G	G	C	-	-	-	-	-	-	-	-	T	T	G	C	T	G	C	C
gi|56550305|Nodularia sphaerocarpa Up16a	-	-	-	-	-	-	-	-	-	-	-	-	-	-	-	-	G	C	C	G	A	G	A	G	G	T	G	A	A	A	G	G	C	-	-	-	-	-	-	-	-	T	T	G	C	T	G	C	C
gi|527692975|Nodularia moravica CCALA797	-	-	-	-	-	-	-	-	-	-	-	-	-	-	-	-	G	C	C	G	A	G	A	G	G	T	G	A	A	A	G	G	C	-	-	-	-	-	-	-	-	T	T	G	C	T	G	C	C
gi|19343359|Nodularia sp. PCC9350	-	-	-	-	-	-	-	-	-	-	-	-	-	-	-	-	G	C	C	G	A	G	A	G	G	T	G	A	A	A	G	G	C	-	-	-	-	-	-	-	-	T	T	G	C	T	G	C	C
gi|CP001037.1:2021489-2022977|Nostoc punctiforme PCC73102	-	-	-	-	-	-	-	-	-	-	-	-	-	-	-	-	G	C	C	G	A	G	A	G	G	T	G	A	A	A	G	G	T	-	-	-	-	-	-	-	-	T	A	A	C	T	G	C	C
gi|14625376|Pseudanabaena PCC7408	-	-	-	-	-	-	-	-	-	-	-	-	-	-	-	-	G	C	C	C	T	C	G	G	G	T	G	A	A	A	G	T	T	-	-	-	-	-	-	-	-	T	T	A	A	T	G	C	C
gi|89242019|Scytonema hofmanni PCC7110	-	-	-	-	-	-	-	-	-	-	-	-	-	-	-	-	G	C	C	T	G	T	G	G	G	T	G	A	A	A	G	G	T	-	-	-	-	-	-	-	-	T	A	A	C	T	G	C	C
gi|359457069|Scytonema cf. fritschii UCFS23	-	-	-	-	-	-	-	-	-	-	-	-	-	-	-	-	G	C	C	C	T	T	G	G	G	T	A	A	A	A	G	G	C	-	-	-	-	-	-	-	-	T	T	G	C	T	G	C	C
gi|319748277|Scytonema sp. UCFS10	-	-	-	-	-	-	-	-	-	-	-	-	-	-	-	-	G	C	T	T	C	A	C	G	G	T	G	A	A	A	G	A	T	-	-	-	-	-	-	-	-	T	A	A	T	C	G	C	C
gi|146335623|Scytonema crustaceum BDU40142 16S	-	-	-	-	-	-	-	-	-	-	-	-	-	-	-	-	-	-	-	-	-	-	-	-	-	-	-	-	-	-	-	-	-	-	-	-	-	-	-	-	-	-	-	-	-	-	-	-	-
gi|523578511|Scytonema arcangeli CCIBt3134	-	-	-	-	-	-	-	-	-	-	-	-	-	-	-	-	G	C	C	T	T	A	T	G	G	T	G	A	A	A	G	A	T	-	-	-	-	-	-	-	-	T	T	A	T	C	A	C	C
gi|1000297238|Scytonema bohneri MBDU104	-	-	-	-	-	-	-	-	-	-	-	-	-	-	-	-	-	-	-	-	-	-	-	-	-	-	-	-	-	-	-	-	-	-	-	-	-	-	-	-	-	-	-	-	-	-	-	-	-
gi|664803830|Scytonema mirabile SAG83.79	-	-	-	-	-	-	-	-	-	-	-	-	-	-	-	-	G	C	C	G	A	A	A	G	G	T	G	A	A	A	G	G	C	-	-	-	-	-	-	-	-	T	T	G	C	T	G	C	C
gi|571025777|Scytonema stuposum P13-MK35	-	-	-	-	-	-	-	-	-	-	-	-	-	-	-	-	-	-	-	-	-	-	-	-	-	-	-	-	-	-	-	-	-	-	-	-	-	-	-	-	-	-	-	-	-	-	-	-	-
gi|571025775|Scytonema javanicum U41-MK36	-	-	-	-	-	-	-	-	-	-	-	-	-	-	-	-	-	-	-	-	-	-	-	-	-	-	-	-	-	-	-	-	-	-	-	-	-	-	-	-	-	-	-	-	-	-	-	-	-
gi|571025776|Scytonema crispum U55-MK38	-	-	-	-	-	-	-	-	-	-	-	-	-	-	-	-	-	-	-	-	-	-	-	-	-	-	-	-	-	-	-	-	-	-	-	-	-	-	-	-	-	-	-	-	-	-	-	-	-
gi|42557824|Stigonema ocellatum SAG 48.90	-	-	-	-	-	-	-	-	-	-	-	-	-	-	-	-	G	C	T	T	A	A	C	G	G	T	G	A	A	A	G	A	T	-	-	-	-	-	-	-	-	T	A	A	T	T	G	C	C
gi|672930607|Stigonema dinghuense DHS0071	-	-	-	-	-	-	-	-	-	-	-	-	-	-	-	-	A	C	C	T	A	A	C	A	G	T	G	A	A	A	G	A	T	-	-	-	-	-	-	-	-	T	A	A	T	T	G	C	C
gi|690374674|Stigonema panniforme CBFSA-026 clone Hawaii-3	-	-	-	-	-	-	-	-	-	-	-	-	-	-	-	-	-	-	-	-	-	-	-	-	-	-	-	-	-	-	-	-	-	-	-	-	-	-	-	-	-	-	-	-	-	-	-	-	-
gi|690374668|Stigonema tomentosum CBFSA-028 clone CAT1C-5	-	-	-	-	-	-	-	-	-	-	-	-	-	-	-	-	-	-	-	-	-	-	-	-	-	-	-	-	-	-	-	-	-	-	-	-	-	-	-	-	-	-	-	-	-	-	-	-	-
gi|690374662|Stigonema hormoides CBFSA-030 clone CAT3A-3	-	-	-	-	-	-	-	-	-	-	-	-	-	-	-	-	-	-	-	-	-	-	-	-	-	-	-	-	-	-	-	-	-	-	-	-	-	-	-	-	-	-	-	-	-	-	-	-	-
gi|690374663|Stigonema informe CBFSA-034 clone Nor-1	-	-	-	-	-	-	-	-	-	-	-	-	-	-	-	-	-	-	-	-	-	-	-	-	-	-	-	-	-	-	-	-	-	-	-	-	-	-	-	-	-	-	-	-	-	-	-	-	-
gi|403213284|Anabaena cylindrica PCC7122	A	T	T	-	-	T	T	C	C	G	C	A	A	T	G	G	G	C	-	G	A	A	A	G	C	C	T	G	A	-	-	-	C	G	G	A	G	-	-	C	A	A	T	A	C	C	-	G	C
gi|21388238|Anabaena azotica	A	T	T	-	-	T	T	C	C	G	C	A	A	T	G	G	G	C	-	G	A	A	A	G	C	C	T	G	A	-	-	-	C	G	G	A	G	-	-	C	A	A	T	A	C	C	-	G	C
gi|4126696|Anabaena variabilis	A	T	T	-	-	T	T	C	C	G	C	A	A	T	G	G	G	C	-	G	A	A	A	G	C	C	T	G	A	-	-	-	C	G	G	A	G	-	-	C	A	A	T	A	C	C	-	G	C
gi|55162827|Anabaena oscillarioides BECID22	A	T	T	-	-	T	T	C	C	G	C	A	A	T	G	G	G	C	-	G	A	A	A	G	C	C	T	G	A	-	-	-	C	G	G	A	G	-	-	C	A	A	T	A	C	C	-	G	C
gi|6522637|Anabaena sp. PCC7108	A	T	T	-	-	T	T	C	C	G	C	A	A	T	G	G	G	C	-	G	A	A	A	G	C	C	T	G	A	-	-	-	C	G	G	A	G	-	-	C	A	A	T	A	C	C	-	G	C
gi|16945129|Anabaena sp. 299	A	T	T	-	-	T	T	C	C	G	C	A	A	T	G	G	G	C	-	G	A	A	A	G	C	C	T	G	A	-	-	-	C	G	G	A	G	-	-	C	A	A	T	A	C	C	-	G	C
gi|498424972|Anabaena catenula CCAP1403/27	A	T	T	-	-	T	T	C	C	G	C	A	A	T	G	G	G	C	-	G	A	A	A	G	C	C	T	G	A	-	-	-	C	G	G	A	G	-	-	C	A	A	T	A	C	C	-	G	C
gi|498424961|Anabaena inaequalis CCAP1446/1A	A	T	T	-	-	T	T	C	C	G	C	A	A	T	G	G	G	C	-	G	A	A	A	G	C	C	T	G	A	-	-	-	C	G	G	A	G	-	-	C	A	A	T	A	C	C	-	G	C
gi|298103735|Anabaena sphaerica f. conoidea 2LT27S09	A	T	T	-	-	T	T	C	C	G	C	A	A	T	G	G	G	C	-	G	A	A	A	G	C	C	T	G	A	-	-	-	C	G	G	A	G	-	-	C	A	A	T	A	C	C	-	G	C
RS0112	A	T	T	-	-	T	T	C	C	G	C	A	A	T	G	G	G	C	-	G	A	A	A	G	C	C	T	G	A	-	-	-	C	G	G	A	G	-	-	C	A	A	T	A	C	C	-	G	C
gi|298103734|Anabaena sp. 1LT27S03	A	T	T	-	-	T	T	C	C	G	C	A	A	T	G	G	G	C	-	G	A	A	A	G	C	C	T	G	A	-	-	-	C	G	G	A	G	-	-	C	A	A	T	A	C	C	-	G	C
gi|224776017|Anabaena bergii ANA283B	A	T	T	-	-	T	T	C	C	G	C	A	A	T	G	G	G	C	-	G	A	A	A	G	C	C	T	G	A	-	-	-	C	G	G	A	G	-	-	C	A	A	T	A	C	C	-	G	C
gi|51105623|Anabaena planctonica NIES-815	A	T	T	-	-	T	T	C	C	G	C	A	A	T	G	G	G	C	-	G	A	A	A	G	C	C	T	G	A	-	-	-	C	G	G	A	G	-	-	C	A	A	T	A	C	C	-	G	C
gi|299782184|Anabaena elliptica TAC453	A	T	T	-	-	T	T	C	C	G	C	A	A	T	G	G	G	C	-	G	A	A	A	G	C	C	T	G	A	-	-	-	C	G	G	A	G	-	-	C	A	A	T	A	C	C	-	G	C
gi|403213286|Anabaena sp. CCAP 1403/23	A	T	T	-	-	T	T	C	C	G	C	A	A	T	G	G	G	C	-	G	A	A	A	G	C	C	T	G	A	-	-	-	C	G	G	A	G	-	-	C	A	A	T	A	C	C	-	G	C
gi|302125117|Anabaena oryzae Ind3	A	T	T	-	-	T	T	C	C	G	C	A	A	T	G	G	G	C	-	G	A	A	A	G	C	C	T	G	A	-	-	-	C	G	G	A	G	-	-	C	A	A	T	A	C	C	-	G	C
gi|16944877|Aphanizomenon flos-aquae NIES81	A	T	T	-	-	T	T	C	C	G	C	A	A	T	G	G	G	C	-	G	A	A	A	G	C	C	T	G	A	-	-	-	C	G	G	A	G	-	-	C	A	A	T	A	C	C	-	G	C
gi|6522630|Aphanizomenon sp. PCC7905	A	T	T	-	-	T	T	C	C	G	C	A	A	T	G	G	G	C	-	G	A	A	A	G	C	C	T	G	A	-	-	-	C	G	G	A	G	-	-	C	A	A	T	A	C	C	-	G	C
gi|16944873|Aphanizomenon gracile PMC9402	A	T	T	-	-	T	T	C	C	G	C	A	A	T	G	G	G	C	-	G	A	A	A	G	C	C	T	G	A	-	-	-	C	G	G	A	G	-	-	C	A	A	T	A	C	C	-	G	C
gi|16944867|Aphanizomenon sp. 326	A	T	T	-	-	T	T	C	C	G	C	A	A	T	G	G	G	C	-	G	A	A	A	G	C	C	T	G	A	-	-	-	C	G	G	A	G	-	-	C	A	A	T	A	C	C	-	G	C
gi|23451680|Aphanizomenon sp. NH-5	A	T	T	-	-	T	T	C	C	G	C	A	A	T	G	G	G	C	-	G	A	A	A	G	C	C	T	G	A	-	-	-	C	G	G	A	G	-	-	C	A	A	T	A	C	C	-	G	C
gi|224776010|Aphanizomenon sp. 16D11	A	T	T	-	-	T	T	C	C	G	C	A	A	T	G	G	G	C	-	G	A	A	A	G	C	C	T	G	A	-	-	-	C	G	G	A	G	-	-	C	A	A	T	A	C	C	-	G	C
gi|4519611|Bacillus sp. SS9	A	T	C	-	-	T	T	C	C	G	C	A	A	T	G	G	A	C	-	G	A	A	A	G	T	C	T	G	A	-	-	-	C	G	G	A	G	-	-	C	A	A	C	G	C	C	-	G	C
gi|972718702|Calothrix desertica KSU-AQIQ-13	A	T	T	-	-	T	T	C	C	G	C	A	A	T	G	G	G	C	-	G	A	A	A	G	C	C	T	G	A	-	-	-	C	G	G	A	G	-	-	C	A	A	T	A	C	C	-	G	C
gi|498424953|Calothrix parietina CCAP1410/10	-	-	-	-	-	-	-	-	-	-	-	-	-	-	-	-	-	-	-	-	-	-	-	-	-	-	-	-	-	-	-	-	-	-	-	-	-	-	-	-	-	-	-	-	-	-	-	-	-
gi|118025372|Calothrix desertica PCC7102	A	T	T	-	-	T	T	C	C	G	C	A	A	T	G	G	G	C	-	G	A	A	A	G	C	C	T	G	A	-	-	-	C	G	G	A	G	-	-	C	A	A	T	A	C	C	-	G	C
gi|118025294|Calothrix sp. CAL3361	A	T	T	-	-	T	T	C	C	G	C	A	A	T	G	G	G	C	-	G	A	A	A	G	C	C	T	G	A	-	-	-	C	G	G	A	G	-	-	C	A	A	T	A	C	C	-	G	C
gi|498424966|Calothrix sp. CCAP1410/13	A	T	T	-	-	T	T	C	C	G	C	A	A	T	G	G	G	C	-	G	A	A	A	G	C	C	T	G	A	-	-	-	C	G	G	A	G	-	-	C	A	A	T	A	C	C	-	G	C
gi|374428316|Calothrix elsteri CCALA953	-	-	-	-	-	-	-	-	-	-	-	-	-	-	-	-	-	-	C	G	A	A	A	G	C	C	T	G	A	C	-	-	-	G	G	A	G	-	-	C	A	A	K	A	C	C	-	G	C
gi|1429270|Calothrix sp. D253	A	T	T	-	-	T	T	C	C	G	C	A	A	T	G	G	G	C	-	G	A	A	A	G	C	C	T	G	A	-	-	-	C	G	G	A	G	-	-	C	A	A	T	A	C	C	-	G	C
gi|269204821|Uncultured Cylindrospermopsis sp. clone TH16S108	A	T	T	-	-	T	T	C	C	G	C	A	A	T	G	G	G	C	-	G	A	A	A	G	C	C	T	G	A	-	-	-	C	G	G	A	G	-	-	C	A	A	T	A	C	C	-	G	C
gi|269204804|Uncultured Cylindrospermopsis sp. clone RY16S76	A	T	T	-	-	T	T	C	C	G	C	A	A	T	G	G	G	C	-	G	A	A	A	G	C	C	T	G	A	-	-	-	C	G	G	A	G	-	-	C	A	A	T	A	C	C	-	G	C
gi|47550549|Cylindrospermopsis raciborskii NIES993	A	T	T	-	-	T	T	C	C	G	C	A	A	T	G	G	G	C	-	G	A	A	A	G	C	C	T	G	A	-	-	-	C	G	G	A	G	-	-	C	A	A	T	A	C	C	-	G	C
gi|545336127|Cylindrospermopsis raciborskii Sidi08	A	T	T	-	-	T	T	C	C	G	C	A	A	T	G	G	G	C	-	G	A	A	A	G	C	C	T	G	A	-	-	-	C	G	G	A	G	-	-	C	A	A	T	A	C	C	-	G	C
gi|22476867|Cylindrospermopsis raciborskii Goon	A	T	T	-	-	T	T	C	C	G	C	A	A	T	G	G	G	C	-	G	A	A	A	G	C	C	T	G	A	-	-	-	C	G	G	A	G	-	-	C	A	A	T	A	C	C	-	G	C
gi|42538960|Fischerella sp. 1711	A	T	T	-	-	T	T	C	C	G	C	A	A	T	G	G	G	C	-	G	A	A	A	G	C	C	T	G	A	-	-	-	C	G	G	A	G	-	-	C	A	A	T	A	C	C	-	G	C
gi|14625359|Fischerella muscicola	A	T	T	-	-	T	T	C	C	G	C	A	A	T	G	G	G	C	-	G	A	A	A	G	C	C	T	G	A	-	-	-	C	G	G	A	G	-	-	C	A	A	T	A	C	C	-	G	C
gi|631250981|Fischerella thermalis PCC7521	A	T	T	-	-	T	T	C	C	G	C	A	A	T	G	G	G	C	-	G	A	A	A	G	C	C	T	G	A	-	-	-	C	G	G	A	G	-	-	C	A	A	T	A	C	C	-	G	C
gi|29824075|Fischerella major NIES592	A	T	T	-	-	T	T	C	C	G	C	A	A	T	G	G	G	C	-	G	A	A	A	G	C	C	T	G	A	-	-	-	C	G	G	A	G	-	-	C	A	A	T	A	C	C	-	G	C
gi|672442728|Fischerella ambigua UTEX1903	A	T	T	-	-	T	T	C	C	G	C	A	A	T	G	G	G	C	-	G	A	A	A	G	C	C	T	G	A	-	-	-	C	G	G	A	G	-	-	C	A	A	T	A	C	C	-	G	C
gi|659364859|Gloeobacter kilaueensis JS1	A	T	T	-	-	T	T	C	C	G	C	A	A	T	G	G	G	C	-	G	A	A	A	G	C	C	T	G	A	-	-	-	C	G	G	A	G	-	-	C	A	A	C	G	C	C	-	G	C
gi|444303860|Gloeobacter violaceus PCC7421	A	T	T	-	-	T	T	C	C	G	C	A	A	T	G	G	G	C	-	G	A	A	A	G	C	C	T	G	A	-	-	-	C	G	G	A	G	-	-	C	A	A	C	G	C	C	-	G	C
gi|482909462:2480808-2482299|Mastigocladopsis repens PCC10914	A	T	T	-	-	T	T	C	C	G	C	A	A	T	G	G	G	C	-	G	A	A	A	G	C	C	T	G	A	-	-	-	C	G	G	A	G	-	-	C	A	A	T	A	C	C	-	G	C
gi|327392156|Mastigocladus laminosus Shioteyu	A	T	T	-	-	T	T	C	C	G	C	A	A	T	G	G	G	C	-	G	A	A	A	G	C	C	T	G	A	-	-	-	C	G	G	A	G	-	-	C	A	A	T	A	C	C	-	G	C
gi|727099651|Mastigocladus sp. NTDV08	A	T	T	G	G	T	T	C	C	G	C	A	A	T	G	G	G	C	-	G	A	A	A	G	C	C	T	G	A	G	-	-	C	G	G	A	G	-	-	C	A	A	T	A	C	C	-	G	C
gi|159141857|Mastigocladus laminosus Kovacik1987/7B	A	T	T	-	-	T	T	C	C	G	C	A	A	T	G	G	G	C	-	G	A	A	A	G	C	C	T	G	A	-	-	-	C	G	G	A	G	-	-	C	A	A	T	A	C	C	-	G	C
gi|56550308|Nodularia harveyana Bo53	A	T	T	-	-	T	T	C	C	G	C	A	A	T	G	G	G	C	-	G	A	A	A	G	C	C	T	G	A	-	-	-	C	G	G	A	G	-	-	C	A	A	T	A	C	C	-	G	C
gi|56550305|Nodularia sphaerocarpa Up16a	A	T	T	-	-	T	T	C	C	G	C	A	A	T	G	G	G	C	-	G	A	A	A	G	C	C	T	G	A	-	-	-	C	G	G	A	G	-	-	C	A	A	T	A	C	C	-	G	C
gi|527692975|Nodularia moravica CCALA797	A	T	T	-	-	T	T	C	C	G	C	A	A	T	G	G	G	C	-	G	A	A	A	G	C	C	T	G	A	-	-	-	C	G	G	A	G	-	-	C	A	A	T	A	C	C	-	G	C
gi|19343359|Nodularia sp. PCC9350	A	T	T	-	-	T	T	C	C	G	C	A	A	T	G	G	G	C	-	G	A	A	A	G	C	C	T	G	A	-	-	-	C	G	G	A	G	-	-	C	A	A	T	A	C	C	-	G	C
gi|CP001037.1:2021489-2022977|Nostoc punctiforme PCC73102	A	T	T	-	-	T	T	C	C	G	C	A	A	T	G	G	G	C	-	G	A	A	A	G	C	C	T	G	A	-	-	-	C	G	G	A	G	-	-	C	A	A	T	A	C	C	-	G	C
gi|14625376|Pseudanabaena PCC7408	A	T	T	-	-	T	T	C	C	G	C	A	A	T	G	G	G	C	-	G	A	A	A	G	C	C	T	G	A	-	-	-	C	G	G	A	G	-	-	C	A	A	T	A	C	C	-	G	C
gi|89242019|Scytonema hofmanni PCC7110	A	T	T	-	-	T	T	C	C	G	C	A	A	T	G	G	G	C	-	G	A	A	A	G	C	C	T	G	A	-	-	-	C	G	G	A	G	-	-	C	A	A	T	A	C	C	-	G	C
gi|359457069|Scytonema cf. fritschii UCFS23	A	T	T	-	-	T	T	C	C	G	C	A	A	T	G	G	G	C	-	G	A	A	A	G	C	C	T	G	A	-	-	-	C	G	G	A	G	-	-	C	A	A	T	A	C	C	-	G	C
gi|319748277|Scytonema sp. UCFS10	A	T	T	-	-	T	T	C	C	G	C	A	A	T	G	G	G	C	-	G	A	A	A	G	C	C	T	G	A	-	-	-	C	G	G	A	G	-	-	C	A	A	T	A	C	C	-	G	C
gi|146335623|Scytonema crustaceum BDU40142 16S	-	-	-	-	-	-	-	-	-	-	-	-	-	-	-	-	-	-	-	-	-	-	-	-	-	-	-	-	-	-	-	-	-	-	-	-	-	-	-	-	-	-	-	-	-	-	-	-	-
gi|523578511|Scytonema arcangeli CCIBt3134	A	T	T	-	-	T	T	C	C	G	C	A	A	T	G	G	G	C	-	G	A	A	A	G	C	C	T	G	A	-	-	-	C	G	G	A	G	-	-	C	A	A	T	A	C	C	-	G	C
gi|1000297238|Scytonema bohneri MBDU104	-	-	-	-	-	-	-	-	-	-	-	-	-	-	-	-	-	-	-	-	-	-	-	-	-	-	-	-	-	-	-	-	-	G	G	A	C	-	-	C	A	A	T	-	C	C	-	G	C
gi|664803830|Scytonema mirabile SAG83.79	A	T	T	-	-	T	T	C	C	G	C	A	A	T	G	G	G	C	-	G	A	A	A	G	C	C	T	G	A	-	-	-	C	G	G	A	G	-	-	C	A	A	T	A	C	C	-	G	C
gi|571025777|Scytonema stuposum P13-MK35	-	-	-	-	-	-	-	-	-	-	-	-	-	-	-	-	-	-	C	G	A	A	A	G	C	C	T	G	A	C	-	-	-	G	G	A	G	-	-	C	A	A	T	A	C	C	-	G	C
gi|571025775|Scytonema javanicum U41-MK36	A	T	T	-	-	T	T	C	C	G	C	A	A	T	G	G	G	C	-	G	A	A	A	G	C	C	T	G	A	C	-	-	-	G	G	A	G	-	-	C	A	A	T	A	C	C	-	G	C
gi|571025776|Scytonema crispum U55-MK38	A	T	T	-	-	T	T	C	C	G	C	A	A	T	G	G	G	C	T	G	A	A	A	G	C	C	T	T	G	C	A	T	C	G	G	A	A	G	T	C	A	A	T	A	C	C	A	G	C
gi|42557824|Stigonema ocellatum SAG 48.90	A	T	T	-	-	T	T	C	C	G	C	A	A	T	G	G	G	C	-	G	A	A	A	G	C	C	T	G	A	-	-	-	C	G	G	A	G	-	-	C	A	A	T	A	C	C	-	G	C
gi|672930607|Stigonema dinghuense DHS0071	A	T	T	-	-	T	T	C	C	G	C	A	A	T	G	G	G	C	-	G	A	A	A	G	C	C	T	G	A	-	-	-	C	G	G	A	G	-	-	C	A	A	T	A	C	C	-	G	C
gi|690374674|Stigonema panniforme CBFSA-026 clone Hawaii-3	-	-	-	-	-	-	-	-	-	-	-	-	-	-	-	-	-	C	-	G	A	A	A	G	C	C	T	G	A	-	-	-	C	G	G	A	G	-	-	C	A	A	T	A	C	C	-	G	C
gi|690374668|Stigonema tomentosum CBFSA-028 clone CAT1C-5	-	-	-	-	-	-	-	-	-	-	-	-	-	-	-	-	-	C	-	G	A	A	A	G	C	C	T	G	A	-	-	-	C	G	G	A	G	-	-	C	A	A	T	A	C	C	-	G	C
gi|690374662|Stigonema hormoides CBFSA-030 clone CAT3A-3	-	-	-	-	-	-	-	-	-	-	-	-	-	-	-	-	-	C	-	G	A	A	A	G	C	C	T	G	A	-	-	-	C	G	G	A	G	-	-	C	A	A	T	A	C	C	-	G	C
gi|690374663|Stigonema informe CBFSA-034 clone Nor-1	-	-	-	-	-	-	-	-	-	-	-	-	-	-	-	-	-	C	-	G	A	A	A	G	C	C	T	G	A	-	-	-	C	G	G	A	G	-	-	C	A	A	T	A	C	C	-	G	C
gi|403213284|Anabaena cylindrica PCC7122	T	A	T	C	C	G	G	A	A	T	G	A	T	T	G	G	G	C	G	T	A	A	A	G	C	G	T	C	C	G	C	A	G	G	T	G	G	C	C	A	T	G	T	A	A	G	T	C	T
gi|21388238|Anabaena azotica	T	A	T	C	C	G	G	A	A	T	G	A	T	T	G	G	G	C	G	T	A	A	A	G	G	G	T	C	C	G	C	A	G	G	T	G	G	C	A	A	T	G	T	G	T	G	T	C	T
gi|4126696|Anabaena variabilis	T	A	T	C	C	G	G	A	A	T	G	A	T	T	G	G	G	C	G	T	A	A	A	G	C	G	T	C	C	G	C	A	G	G	T	G	G	C	A	C	T	G	T	A	A	G	T	C	T
gi|55162827|Anabaena oscillarioides BECID22	T	A	T	C	C	G	G	A	A	T	G	A	T	T	G	G	G	C	G	T	A	A	A	G	G	G	T	C	C	G	C	A	G	G	T	G	G	C	A	T	T	G	T	A	A	G	T	C	T
gi|6522637|Anabaena sp. PCC7108	T	A	T	C	C	G	G	A	A	T	G	A	T	T	G	G	G	C	G	T	A	A	A	G	G	G	T	C	C	G	C	A	G	G	T	G	G	C	T	A	T	G	T	A	A	G	T	C	T
gi|16945129|Anabaena sp. 299	T	A	T	C	C	G	G	A	A	T	G	A	T	T	G	G	G	C	G	T	A	A	A	G	G	G	T	C	C	G	C	A	G	G	T	G	G	C	A	T	T	G	T	A	T	G	T	C	T
gi|498424972|Anabaena catenula CCAP1403/27	T	A	T	C	C	G	G	A	A	T	G	A	T	T	G	G	G	C	G	T	A	A	A	G	G	G	T	C	C	G	C	A	G	G	T	G	G	C	A	T	T	G	T	A	A	G	T	C	T
gi|498424961|Anabaena inaequalis CCAP1446/1A	T	A	T	C	C	G	G	A	A	T	G	A	T	T	G	G	G	C	G	T	A	A	A	G	C	G	T	C	C	G	C	A	G	G	T	G	G	C	C	A	T	G	T	A	A	G	T	C	T
gi|298103735|Anabaena sphaerica f. conoidea 2LT27S09	T	A	T	C	C	G	G	A	A	T	G	A	T	T	G	G	G	C	G	T	A	A	A	G	G	G	T	C	T	G	T	A	G	G	T	G	G	T	A	C	T	G	A	A	A	G	T	C	T
RS0112	T	A	T	C	C	G	G	A	A	T	G	A	T	T	G	G	G	C	G	T	A	A	A	G	G	G	T	C	C	G	C	A	G	G	T	G	G	A	A	C	T	G	A	A	A	G	T	C	T
gi|298103734|Anabaena sp. 1LT27S03	T	A	T	C	C	G	G	A	A	T	G	A	T	T	G	G	G	C	G	T	A	A	A	G	G	G	T	C	C	G	C	A	G	G	T	G	G	C	A	T	T	G	T	A	A	G	T	C	T
gi|224776017|Anabaena bergii ANA283B	T	A	T	C	C	G	G	A	A	T	G	A	T	T	G	G	G	C	G	T	A	A	A	G	G	G	T	C	T	G	T	A	G	G	T	G	G	T	A	C	T	G	A	A	A	G	T	C	T
gi|51105623|Anabaena planctonica NIES-815	T	A	T	C	C	G	G	A	A	T	G	A	T	T	G	G	G	C	G	T	A	A	A	G	G	G	T	C	C	G	C	A	G	G	T	G	G	C	A	T	T	G	T	A	A	G	T	C	T
gi|299782184|Anabaena elliptica TAC453	T	A	T	C	C	G	G	A	A	T	G	A	T	T	G	G	G	C	G	T	A	A	A	G	G	G	T	C	C	G	C	A	G	G	T	G	G	C	A	T	T	G	A	A	A	G	T	C	T
gi|403213286|Anabaena sp. CCAP 1403/23	T	A	T	C	C	G	G	A	A	T	G	A	T	T	G	G	G	C	G	T	A	A	A	G	G	G	T	C	C	G	C	A	G	G	T	G	G	C	A	T	T	G	T	T	T	G	T	C	T
gi|302125117|Anabaena oryzae Ind3	T	A	T	C	C	G	G	A	A	T	G	A	T	T	G	G	G	C	G	T	A	A	A	G	C	G	T	C	C	G	C	A	G	G	T	G	G	C	C	T	T	G	T	A	A	G	T	C	T
gi|16944877|Aphanizomenon flos-aquae NIES81	T	A	T	C	C	G	G	A	A	T	G	A	T	T	G	G	G	C	G	T	A	A	A	G	G	G	T	C	C	G	C	A	G	G	T	G	G	C	A	T	T	G	T	A	A	G	T	C	T
gi|6522630|Aphanizomenon sp. PCC7905	T	A	T	C	C	G	G	A	A	T	G	A	T	T	G	G	G	C	G	T	A	A	A	G	G	G	T	C	C	G	C	A	G	G	T	G	G	C	A	T	T	G	T	A	A	G	T	C	T
gi|16944873|Aphanizomenon gracile PMC9402	T	A	T	C	C	G	G	A	A	T	G	A	T	T	G	G	G	C	G	T	A	A	A	G	G	G	T	C	C	G	C	A	G	G	T	G	G	C	A	T	T	G	T	A	A	G	T	C	T
gi|16944867|Aphanizomenon sp. 326	T	A	T	C	C	G	G	A	A	T	G	A	T	T	G	G	G	C	G	T	A	A	A	G	G	G	T	C	C	G	C	A	G	G	T	G	G	C	A	T	T	G	T	A	A	G	T	C	T
gi|23451680|Aphanizomenon sp. NH-5	T	A	T	C	C	G	G	A	A	T	G	A	T	T	G	G	G	C	G	T	A	A	A	G	G	G	T	C	C	G	C	A	G	G	T	G	G	C	T	A	T	G	T	A	A	G	T	C	T
gi|224776010|Aphanizomenon sp. 16D11	T	A	T	C	C	G	G	A	A	T	G	A	T	T	G	G	G	C	G	T	A	A	A	G	G	G	T	C	C	G	C	A	G	G	T	G	G	C	A	T	T	G	T	A	A	G	T	C	T
gi|4519611|Bacillus sp. SS9	T	G	T	C	C	G	G	A	A	T	T	A	T	T	G	G	G	C	G	T	A	A	A	G	G	G	C	T	C	G	C	A	G	G	C	G	G	T	T	T	C	T	T	A	A	G	T	C	T
gi|972718702|Calothrix desertica KSU-AQIQ-13	T	A	T	C	C	G	G	A	A	T	G	A	T	T	G	G	G	C	G	T	A	A	A	G	C	G	T	C	C	G	C	A	G	G	T	G	G	T	T	T	T	A	T	A	A	G	T	C	T
gi|498424953|Calothrix parietina CCAP1410/10	T	A	T	C	C	G	G	A	A	T	G	A	T	T	G	G	G	C	G	T	A	A	A	G	C	G	T	C	C	G	C	A	G	G	T	G	G	T	T	T	T	A	A	A	A	G	T	C	T
gi|118025372|Calothrix desertica PCC7102	T	A	T	C	C	G	G	A	A	T	G	A	T	T	G	G	G	C	G	T	A	A	A	G	C	G	T	C	C	G	C	A	G	G	T	G	G	T	T	T	T	A	T	A	A	G	T	C	T
gi|118025294|Calothrix sp. CAL3361	T	A	T	C	C	G	G	A	A	T	G	A	T	T	G	G	G	C	G	T	A	A	A	G	C	G	T	C	C	G	C	A	G	G	T	G	G	T	T	T	T	A	A	A	A	G	T	C	T
gi|498424966|Calothrix sp. CCAP1410/13	T	A	T	C	C	G	G	A	A	T	G	A	T	T	G	G	G	C	G	T	A	A	A	G	C	G	T	C	C	G	C	A	G	G	T	G	G	C	T	G	T	G	T	A	A	G	T	C	T
gi|374428316|Calothrix elsteri CCALA953	T	A	T	C	C	G	G	A	A	T	G	A	T	T	G	G	G	C	G	T	A	A	A	G	C	G	T	C	C	G	C	A	G	G	T	G	G	T	T	A	T	G	T	A	A	G	T	C	T
gi|1429270|Calothrix sp. D253	T	A	T	C	C	G	G	A	A	T	G	A	T	T	G	G	G	C	G	T	A	A	A	G	C	G	T	C	C	G	C	A	G	G	T	G	G	T	T	T	A	G	A	A	A	G	T	C	T
gi|269204821|Uncultured Cylindrospermopsis sp. clone TH16S108	T	A	T	C	C	G	G	A	A	T	G	A	T	T	G	G	G	C	G	T	A	A	A	G	G	G	T	C	T	G	C	A	G	G	T	G	G	A	A	C	T	G	A	A	A	G	T	C	T
gi|269204804|Uncultured Cylindrospermopsis sp. clone RY16S76	T	A	T	C	C	G	G	A	A	T	G	A	T	T	G	G	G	C	G	T	A	A	A	G	G	G	T	C	T	G	C	A	G	G	T	G	G	A	A	C	T	G	A	A	A	G	T	C	T
gi|47550549|Cylindrospermopsis raciborskii NIES993	T	A	T	C	C	G	G	A	A	T	G	A	T	T	G	G	G	C	G	T	A	A	A	G	G	G	T	C	T	G	C	A	G	G	T	G	G	A	A	C	T	G	A	A	A	G	T	C	T
gi|545336127|Cylindrospermopsis raciborskii Sidi08	T	A	T	C	C	G	G	A	A	T	G	A	T	T	G	G	G	C	G	T	A	A	A	G	G	G	T	C	T	G	C	A	G	G	T	G	G	A	A	C	T	G	A	A	A	G	T	C	T
gi|22476867|Cylindrospermopsis raciborskii Goon	T	A	T	C	C	G	G	A	A	T	G	A	T	T	G	G	G	C	G	T	A	A	A	G	G	G	T	C	T	G	C	A	G	G	T	G	G	A	A	C	T	G	A	A	A	G	T	C	T
gi|42538960|Fischerella sp. 1711	T	A	T	C	C	G	G	A	A	T	G	A	T	T	G	G	G	C	G	T	A	A	A	G	C	G	T	C	C	G	T	A	G	G	T	A	G	C	A	G	T	G	T	G	T	G	T	C	T
gi|14625359|Fischerella muscicola	T	A	T	C	C	G	G	A	A	T	G	A	T	T	G	G	G	C	G	T	A	A	A	G	C	G	T	C	C	G	C	A	G	-	T	G	G	T	T	G	T	G	T	G	T	G	T	C	T
gi|631250981|Fischerella thermalis PCC7521	T	A	T	C	C	G	G	A	A	T	G	A	T	T	G	G	G	C	G	T	A	A	A	G	C	G	T	C	C	G	C	A	G	G	T	G	G	T	T	G	T	G	T	G	T	G	T	C	T
gi|29824075|Fischerella major NIES592	T	A	T	C	C	G	G	A	A	T	G	A	T	T	G	G	G	C	G	T	A	A	A	G	C	G	T	C	C	G	C	A	G	G	T	G	G	T	G	G	T	G	T	G	T	G	T	C	T
gi|672442728|Fischerella ambigua UTEX1903	T	A	T	C	C	G	G	A	A	T	G	A	T	T	G	G	G	C	G	T	A	A	A	G	C	G	T	C	C	G	T	A	G	G	T	A	G	C	A	G	T	G	T	G	T	G	T	C	T
gi|659364859|Gloeobacter kilaueensis JS1	T	A	T	C	C	G	G	A	A	T	T	A	T	T	G	G	G	C	G	T	A	A	A	G	C	G	T	A	C	G	T	A	G	G	T	G	G	C	C	A	G	C	C	A	A	G	T	C	T
gi|444303860|Gloeobacter violaceus PCC7421	T	A	T	C	C	G	G	A	A	T	T	A	T	T	G	G	G	C	G	T	A	A	A	G	C	G	T	A	C	G	T	A	G	G	C	G	G	C	C	A	G	C	C	A	A	G	T	C	T
gi|482909462:2480808-2482299|Mastigocladopsis repens PCC10914	T	A	T	C	C	G	G	A	A	T	G	A	T	T	G	G	G	C	G	T	A	A	A	G	C	G	T	C	C	G	C	A	G	G	T	G	G	C	A	A	T	G	A	A	A	G	T	C	T
gi|327392156|Mastigocladus laminosus Shioteyu	T	A	T	C	C	G	G	A	A	T	G	A	T	T	G	G	G	C	G	T	A	A	A	G	C	G	T	C	C	G	C	A	G	G	T	G	G	T	G	G	T	G	T	G	T	G	T	C	T
gi|727099651|Mastigocladus sp. NTDV08	T	A	T	C	C	G	G	A	A	T	G	A	T	T	G	G	G	C	G	T	A	A	A	G	C	G	T	C	C	G	C	A	G	G	T	G	G	T	T	G	T	G	T	G	T	G	T	C	T
gi|159141857|Mastigocladus laminosus Kovacik1987/7B	T	A	T	C	C	G	G	A	A	T	G	A	T	T	G	G	G	C	G	T	A	A	A	G	C	G	T	C	C	G	C	A	G	G	T	G	G	T	T	G	T	G	T	G	T	G	T	C	T
gi|56550308|Nodularia harveyana Bo53	T	A	T	C	C	G	G	A	A	T	G	A	T	T	G	G	G	C	G	T	A	A	A	G	G	G	T	C	C	G	C	A	G	G	T	G	G	C	C	A	T	G	T	A	A	G	T	C	T
gi|56550305|Nodularia sphaerocarpa Up16a	T	A	T	C	C	G	G	A	A	T	G	A	T	T	G	G	G	C	G	T	A	A	A	G	G	G	T	C	C	G	C	A	G	G	T	G	G	C	T	A	T	G	T	A	A	G	T	C	T
gi|527692975|Nodularia moravica CCALA797	T	A	T	C	C	G	G	A	A	T	G	A	T	T	G	G	G	C	G	T	A	A	A	G	G	G	T	C	C	G	C	A	G	G	T	G	G	C	T	A	T	G	T	A	A	G	T	C	T
gi|19343359|Nodularia sp. PCC9350	T	A	T	C	C	G	G	A	A	T	G	A	T	T	G	G	G	C	G	T	A	A	A	G	G	G	T	C	C	G	C	A	G	G	T	G	G	C	T	A	T	G	T	A	A	G	T	C	T
gi|CP001037.1:2021489-2022977|Nostoc punctiforme PCC73102	T	A	T	C	C	G	G	A	A	T	G	A	T	T	G	G	G	C	G	T	A	A	A	G	C	G	T	C	C	G	C	A	G	G	T	G	G	C	A	A	T	G	T	A	A	G	T	C	T
gi|14625376|Pseudanabaena PCC7408	T	A	T	C	C	G	G	A	A	T	T	A	T	T	G	G	G	C	G	T	A	A	A	G	C	G	T	A	C	G	T	A	G	G	C	T	G	T	T	T	G	A	T	A	A	G	T	C	T
gi|89242019|Scytonema hofmanni PCC7110	T	A	T	C	C	G	G	A	A	T	G	A	T	T	G	G	G	C	G	T	A	A	A	G	C	G	T	C	C	G	C	A	G	G	T	G	G	T	T	T	A	T	C	A	A	G	T	C	G
gi|359457069|Scytonema cf. fritschii UCFS23	T	A	T	C	C	G	G	A	A	T	G	A	T	T	G	G	G	C	G	T	A	A	A	G	C	G	T	C	C	G	C	A	G	G	T	G	G	C	A	A	T	T	C	A	A	G	T	C	G
gi|319748277|Scytonema sp. UCFS10	T	A	T	C	C	G	G	A	A	T	G	A	T	T	G	G	G	C	G	T	A	A	A	G	C	G	T	C	C	G	C	A	G	G	T	G	G	T	T	T	T	G	T	A	A	G	T	C	T
gi|146335623|Scytonema crustaceum BDU40142 16S	-	-	-	-	-	-	-	-	-	-	-	-	-	-	-	-	-	-	-	-	-	-	-	-	-	-	-	-	-	-	-	-	-	-	-	-	-	-	-	-	-	-	-	-	-	-	-	-	-
gi|523578511|Scytonema arcangeli CCIBt3134	T	A	T	C	C	G	G	G	A	T	G	A	T	T	G	G	G	C	G	T	A	A	A	G	C	G	T	C	C	G	C	A	G	G	T	G	G	C	A	A	T	G	T	A	A	G	T	C	T
gi|1000297238|Scytonema bohneri MBDU104	-	A	T	C	C	G	C	A	A	T	G	A	T	T	G	G	G	C	G	T	A	A	A	G	C	G	T	C	C	G	C	A	G	G	T	G	G	C	A	A	T	G	A	A	A	G	T	C	T
gi|664803830|Scytonema mirabile SAG83.79	T	A	T	C	C	G	G	A	A	T	G	A	T	T	G	G	G	C	G	T	A	A	A	G	C	G	T	C	C	G	C	A	G	G	T	G	G	C	T	A	T	G	T	G	T	G	T	C	T
gi|571025777|Scytonema stuposum P13-MK35	T	A	T	C	C	G	G	A	A	T	G	A	T	T	G	G	G	C	G	T	A	A	A	G	G	G	T	C	C	G	C	A	G	G	T	G	G	C	A	G	T	G	A	A	A	G	T	C	T
gi|571025775|Scytonema javanicum U41-MK36	T	A	T	C	C	G	G	A	A	T	G	A	T	T	G	G	G	C	G	T	A	A	A	G	C	G	T	C	C	G	C	A	G	G	T	G	G	C	A	A	T	T	C	A	G	G	T	C	G
gi|571025776|Scytonema crispum U55-MK38	T	A	T	C	C	G	G	A	A	T	G	A	T	T	G	G	G	C	G	T	A	A	A	G	G	G	T	C	C	G	C	A	G	G	T	T	G	T	A	A	T	T	C	A	A	G	T	C	T
gi|42557824|Stigonema ocellatum SAG 48.90	T	A	T	C	C	G	G	A	A	T	G	A	T	T	G	G	G	C	G	T	A	A	A	G	C	G	T	C	C	G	C	A	G	G	T	G	G	C	A	G	T	G	T	A	A	G	T	C	T
gi|672930607|Stigonema dinghuense DHS0071	T	A	T	C	C	G	G	A	A	T	G	A	T	T	G	G	G	C	G	T	A	A	A	G	C	G	T	C	C	G	C	A	G	G	T	G	G	C	A	T	T	G	A	A	A	G	T	C	T
gi|690374674|Stigonema panniforme CBFSA-026 clone Hawaii-3	T	A	T	C	C	G	G	A	A	T	G	A	T	T	G	G	G	C	G	T	A	A	A	G	C	G	T	C	C	G	C	A	G	G	T	G	G	C	A	G	T	G	T	A	A	G	T	C	T
gi|690374668|Stigonema tomentosum CBFSA-028 clone CAT1C-5	T	A	T	C	C	G	G	A	A	T	G	G	T	T	G	G	G	C	G	T	A	A	A	G	C	G	T	C	C	G	C	A	G	G	T	G	G	C	A	G	T	G	A	A	A	G	T	C	T
gi|690374662|Stigonema hormoides CBFSA-030 clone CAT3A-3	T	A	T	C	C	G	G	A	A	T	G	A	T	T	G	G	G	C	G	T	A	A	A	G	C	G	T	C	C	G	C	A	G	G	T	G	G	C	A	G	T	G	A	A	A	G	T	C	T
gi|690374663|Stigonema informe CBFSA-034 clone Nor-1	T	A	T	C	C	G	G	A	A	T	G	A	T	T	G	G	G	C	G	T	A	A	A	G	C	G	T	C	C	G	C	A	G	G	T	G	G	C	A	T	T	G	A	A	A	G	T	C	T
gi|403213284|Anabaena cylindrica PCC7122	G	A	C	A	C	T	G	A	G	G	G	A	C	G	A	A	A	G	C	T	A	G	G	G	G	A	G	C	G	A	A	T	G	G	G	A	T	T	A	G	A	T	A	C	C	C	C	A	G
gi|21388238|Anabaena azotica	G	A	C	A	C	T	G	A	G	G	G	A	C	G	A	A	A	G	C	T	A	G	G	G	G	A	G	C	G	A	A	T	G	G	G	A	T	T	A	G	A	T	A	C	C	C	C	A	G
gi|4126696|Anabaena variabilis	G	A	C	A	C	T	G	A	G	G	G	A	C	G	A	A	A	G	C	T	A	G	G	G	G	A	G	C	G	A	A	T	G	G	G	A	T	T	A	G	A	T	A	C	C	C	C	A	G
gi|55162827|Anabaena oscillarioides BECID22	G	A	C	A	C	T	G	A	G	G	G	A	C	G	A	A	A	G	C	T	A	G	G	G	G	A	G	C	G	A	A	T	G	G	G	A	T	T	A	G	A	T	A	C	C	C	C	A	G
gi|6522637|Anabaena sp. PCC7108	G	A	C	A	C	T	G	A	G	G	G	A	C	G	A	A	A	G	C	T	A	G	G	G	G	A	G	C	G	A	A	T	G	G	G	A	T	T	A	G	A	T	A	C	C	C	C	A	G
gi|16945129|Anabaena sp. 299	G	A	C	A	C	T	G	A	G	G	G	A	C	G	A	A	A	G	C	T	A	G	G	G	G	A	G	C	G	A	A	T	G	G	G	A	T	T	A	G	A	T	A	C	C	C	C	A	G
gi|498424972|Anabaena catenula CCAP1403/27	G	A	C	A	C	T	G	A	G	G	G	A	C	G	A	A	A	G	C	T	A	G	G	G	G	A	G	C	G	A	A	T	G	G	G	A	T	T	A	G	A	T	A	C	C	C	C	A	G
gi|498424961|Anabaena inaequalis CCAP1446/1A	G	A	C	A	C	T	G	A	G	G	G	A	C	G	A	A	A	G	C	T	A	G	G	G	G	A	G	C	G	A	A	T	G	G	G	A	T	T	A	G	A	T	A	C	C	C	C	A	G
gi|298103735|Anabaena sphaerica f. conoidea 2LT27S09	G	A	C	A	C	T	G	A	G	G	G	A	C	G	A	A	A	G	C	T	A	G	G	G	G	A	G	C	G	A	A	T	G	G	G	A	T	T	A	G	A	T	A	C	C	C	C	A	G
RS0112	G	A	C	A	C	T	G	A	G	G	G	A	C	G	A	A	A	G	C	T	A	G	G	G	G	A	G	C	G	A	A	T	G	G	G	A	T	T	A	G	A	T	A	C	C	C	C	A	G
gi|298103734|Anabaena sp. 1LT27S03	G	A	C	A	C	T	G	A	G	G	G	A	C	G	A	A	A	G	C	T	A	G	G	G	G	A	G	C	G	A	A	T	G	G	G	A	T	T	A	G	A	T	A	C	C	C	C	A	G
gi|224776017|Anabaena bergii ANA283B	G	A	C	A	C	T	G	A	G	G	G	A	C	G	A	A	A	G	C	T	A	G	G	G	G	A	G	C	G	A	A	T	G	G	G	A	T	T	A	G	A	T	A	C	C	C	C	A	G
gi|51105623|Anabaena planctonica NIES-815	G	A	C	A	C	T	G	A	G	G	G	A	C	G	A	A	A	G	C	T	A	G	G	G	G	A	G	C	G	A	A	T	G	G	G	A	T	T	A	G	A	T	A	C	C	C	C	A	G
gi|299782184|Anabaena elliptica TAC453	G	A	C	A	C	T	G	A	G	G	G	A	C	G	A	A	A	G	C	T	A	G	G	G	G	A	G	C	G	A	A	T	G	G	G	A	T	T	A	G	A	T	A	C	C	C	C	A	G
gi|403213286|Anabaena sp. CCAP 1403/23	G	A	C	A	C	T	G	A	G	G	G	A	C	G	A	A	A	G	C	T	A	G	G	G	G	A	G	C	G	A	A	T	G	G	G	A	T	T	A	G	A	T	A	C	C	C	C	A	G
gi|302125117|Anabaena oryzae Ind3	G	A	C	A	C	T	G	A	G	G	G	A	G	G	A	A	A	G	C	T	A	G	G	G	G	A	G	C	G	A	A	T	G	G	G	A	T	T	A	G	A	T	A	C	C	C	C	A	G
gi|16944877|Aphanizomenon flos-aquae NIES81	G	A	C	A	C	T	G	A	G	G	G	A	C	G	A	A	A	G	C	T	A	G	G	G	G	A	G	C	G	A	A	T	G	G	G	A	T	T	A	G	A	T	A	C	C	C	C	A	G
gi|6522630|Aphanizomenon sp. PCC7905	G	A	C	A	C	T	G	A	G	G	G	A	C	G	A	A	A	G	C	T	A	G	G	G	G	A	G	C	G	A	A	T	G	G	G	A	T	T	A	G	A	T	A	C	C	C	C	A	G
gi|16944873|Aphanizomenon gracile PMC9402	G	A	C	A	C	T	G	A	G	G	G	A	C	G	A	A	A	G	C	T	A	G	G	G	G	A	G	C	G	A	A	T	G	G	G	A	T	T	A	G	A	T	A	C	C	C	C	A	G
gi|16944867|Aphanizomenon sp. 326	G	A	C	A	C	T	G	A	G	G	G	A	C	G	A	A	A	G	C	T	A	G	G	G	G	A	G	C	G	A	A	T	G	G	G	A	T	T	A	G	A	T	A	C	C	C	C	A	G
gi|23451680|Aphanizomenon sp. NH-5	G	A	C	A	C	T	G	A	G	G	G	A	C	G	A	A	A	G	C	T	A	G	G	G	G	A	G	C	G	A	A	T	G	G	G	A	T	T	A	G	A	T	A	C	C	C	C	A	G
gi|224776010|Aphanizomenon sp. 16D11	G	A	C	A	C	T	G	A	G	G	G	A	C	G	A	A	A	G	C	T	A	G	G	G	G	A	G	C	G	A	A	T	G	G	G	A	T	T	A	G	A	T	A	C	C	C	C	A	G
gi|4519611|Bacillus sp. SS9	G	A	C	G	C	T	G	A	G	G	A	G	C	G	A	A	A	G	C	G	T	G	G	G	G	A	G	C	G	A	A	C	A	G	G	A	T	T	A	G	A	T	A	C	C	C	T	G	G
gi|972718702|Calothrix desertica KSU-AQIQ-13	G	A	C	A	C	T	G	A	G	G	G	A	C	G	A	A	A	G	C	T	A	G	G	G	G	A	G	C	G	A	A	T	G	G	G	A	T	T	A	G	A	T	A	C	C	C	C	A	G
gi|498424953|Calothrix parietina CCAP1410/10	G	A	C	A	C	T	G	A	G	G	G	A	C	G	A	A	A	G	C	T	A	G	G	G	G	A	G	C	G	A	A	T	G	G	G	A	T	T	A	G	A	T	A	C	C	C	C	A	G
gi|118025372|Calothrix desertica PCC7102	G	A	C	A	C	T	G	A	G	G	G	A	C	G	A	A	A	G	C	T	A	G	G	G	G	A	G	C	G	A	A	T	G	G	G	A	T	T	A	G	A	T	A	C	C	C	C	A	G
gi|118025294|Calothrix sp. CAL3361	G	A	C	A	C	T	G	A	G	G	G	A	C	G	A	A	A	G	C	T	A	G	G	G	G	A	G	C	G	A	A	T	G	G	G	A	T	T	A	G	A	T	A	C	C	C	C	A	G
gi|498424966|Calothrix sp. CCAP1410/13	G	A	C	A	C	T	G	A	G	G	G	A	C	G	A	A	A	G	C	T	A	G	G	G	G	A	G	C	G	A	A	T	G	G	G	A	T	T	A	G	A	T	A	C	C	C	C	A	G
gi|374428316|Calothrix elsteri CCALA953	G	A	C	A	C	T	G	A	G	G	G	A	C	G	C	A	A	G	C	T	A	G	G	G	G	A	G	C	G	A	A	T	G	G	G	A	T	T	A	G	A	T	A	C	C	C	C	A	G
gi|1429270|Calothrix sp. D253	G	A	C	A	C	T	G	A	G	G	G	A	C	G	A	A	A	G	C	T	A	G	G	G	G	A	G	C	G	A	A	T	G	G	G	A	T	T	A	G	A	T	A	C	C	C	C	A	G
gi|269204821|Uncultured Cylindrospermopsis sp. clone TH16S108	G	A	C	A	C	T	G	A	G	G	G	A	C	G	A	A	A	G	C	T	A	G	G	G	G	A	G	C	G	A	A	T	G	G	G	A	T	T	A	G	A	T	A	C	C	C	C	A	G
gi|269204804|Uncultured Cylindrospermopsis sp. clone RY16S76	G	A	C	A	C	T	G	A	G	G	G	A	C	G	A	A	A	G	C	T	A	G	G	G	G	A	G	C	G	A	A	T	G	G	G	A	T	T	A	G	A	T	A	C	C	C	C	A	G
gi|47550549|Cylindrospermopsis raciborskii NIES993	G	A	C	A	C	T	G	A	G	G	G	A	C	G	A	A	A	G	C	T	A	G	G	G	G	A	G	C	G	A	A	T	G	G	G	A	T	T	A	G	A	T	A	C	C	C	C	A	G
gi|545336127|Cylindrospermopsis raciborskii Sidi08	G	A	C	A	C	T	G	A	G	G	G	A	C	G	A	A	A	G	C	T	A	G	G	G	G	A	G	C	G	A	A	T	G	G	G	A	T	T	A	G	A	T	A	C	C	C	C	A	G
gi|22476867|Cylindrospermopsis raciborskii Goon	G	A	C	A	C	T	G	A	G	G	G	A	C	G	A	A	A	G	C	T	A	G	G	G	G	A	G	C	G	A	A	T	G	G	G	A	T	T	A	G	A	T	A	C	C	C	C	A	G
gi|42538960|Fischerella sp. 1711	G	A	C	A	C	T	G	A	G	G	G	A	C	G	A	A	A	G	C	T	A	G	G	G	G	A	G	C	G	A	A	T	G	G	G	A	T	T	A	G	A	T	A	C	C	C	C	A	G
gi|14625359|Fischerella muscicola	G	A	C	A	C	T	G	A	G	G	G	A	C	G	A	A	A	G	C	T	A	G	G	G	G	A	G	C	G	A	A	T	G	G	G	A	T	T	A	G	A	T	A	C	C	C	C	A	G
gi|631250981|Fischerella thermalis PCC7521	G	A	C	A	C	T	G	A	G	G	G	A	C	G	A	A	A	G	C	T	A	G	G	G	G	A	G	C	G	A	A	T	G	G	G	A	T	T	A	G	A	T	A	C	C	C	C	A	G
gi|29824075|Fischerella major NIES592	G	A	C	A	C	T	G	A	G	G	G	A	C	G	A	A	A	G	C	T	A	G	G	G	G	A	G	C	G	A	A	T	G	G	G	A	T	T	A	G	A	T	A	C	C	C	C	A	G
gi|672442728|Fischerella ambigua UTEX1903	G	A	C	A	C	T	G	A	G	G	G	A	C	G	A	A	A	G	C	T	A	G	G	G	G	A	G	C	G	A	A	T	G	G	G	A	T	T	A	G	A	T	A	C	C	C	C	A	G
gi|659364859|Gloeobacter kilaueensis JS1	G	A	C	G	C	T	G	A	G	G	T	A	C	G	A	A	A	G	C	C	A	G	G	G	G	A	G	C	A	A	A	T	G	G	G	A	T	T	A	G	A	T	A	C	C	C	C	A	G
gi|444303860|Gloeobacter violaceus PCC7421	G	A	C	G	C	T	G	A	G	G	T	A	C	G	A	A	A	G	C	C	A	G	G	G	G	A	G	C	A	A	A	T	G	G	G	A	T	T	A	G	A	T	A	C	C	C	C	A	G
gi|482909462:2480808-2482299|Mastigocladopsis repens PCC10914	G	A	C	A	C	T	G	A	G	G	G	A	C	G	A	A	A	G	C	T	A	G	G	G	G	A	G	C	G	A	A	T	G	G	G	A	T	T	A	G	A	T	A	C	C	C	C	A	G
gi|327392156|Mastigocladus laminosus Shioteyu	G	A	C	A	C	T	G	A	G	G	G	A	C	G	A	A	A	G	C	T	A	G	G	G	G	A	G	C	G	A	A	T	G	G	G	A	T	T	A	G	A	T	A	C	C	C	C	A	G
gi|727099651|Mastigocladus sp. NTDV08	G	A	C	A	C	T	G	A	G	G	G	A	C	G	A	A	A	G	C	T	A	G	G	G	G	A	G	C	G	A	A	T	G	G	G	A	T	T	A	G	A	T	A	C	C	C	C	A	G
gi|159141857|Mastigocladus laminosus Kovacik1987/7B	G	A	C	A	C	T	G	A	G	G	G	A	C	G	A	A	A	G	C	T	A	G	G	G	G	A	G	C	G	A	A	T	G	G	G	A	T	T	A	G	A	T	A	C	C	C	C	A	G
gi|56550308|Nodularia harveyana Bo53	G	A	C	A	C	T	G	A	G	G	G	A	C	G	A	A	A	G	C	T	A	G	G	G	G	A	G	C	G	A	A	T	G	G	G	A	T	T	A	G	A	T	A	C	C	C	C	A	G
gi|56550305|Nodularia sphaerocarpa Up16a	G	A	C	A	C	T	G	A	G	G	G	A	C	G	A	A	A	G	C	T	A	G	G	G	G	A	G	C	G	A	A	T	G	G	G	A	T	T	A	G	A	T	A	C	C	C	C	A	G
gi|527692975|Nodularia moravica CCALA797	G	A	C	A	C	T	G	A	G	G	G	A	C	G	A	A	A	G	C	T	A	G	G	G	G	A	G	C	G	A	A	T	G	G	G	A	T	T	A	G	A	T	A	C	C	C	C	A	G
gi|19343359|Nodularia sp. PCC9350	G	A	C	A	C	T	G	A	G	G	G	A	C	G	A	A	A	G	C	T	A	G	G	G	G	A	G	C	G	A	A	T	G	G	G	A	T	T	A	G	A	T	A	C	C	C	C	A	G
gi|CP001037.1:2021489-2022977|Nostoc punctiforme PCC73102	G	A	C	A	C	T	G	A	G	G	G	A	C	G	A	A	A	G	C	T	A	G	G	G	G	A	G	C	G	A	A	T	G	G	G	A	T	T	A	G	A	T	A	C	C	C	C	A	G
gi|14625376|Pseudanabaena PCC7408	G	A	C	G	C	T	G	A	A	G	T	A	C	G	A	A	A	G	C	T	A	G	G	G	G	A	G	C	G	A	A	T	G	G	G	A	T	T	A	G	A	T	A	C	C	C	C	A	G
gi|89242019|Scytonema hofmanni PCC7110	G	A	C	A	C	T	G	A	G	G	G	A	C	G	A	A	A	G	C	T	A	G	G	G	G	A	G	C	G	A	A	T	G	G	G	A	T	T	A	G	A	T	A	C	C	C	C	A	G
gi|359457069|Scytonema cf. fritschii UCFS23	G	A	C	A	C	T	G	A	G	G	G	A	C	G	A	A	A	G	C	T	A	G	G	G	G	A	G	C	G	A	A	T	G	G	G	A	T	T	A	G	A	T	A	C	C	C	C	A	G
gi|319748277|Scytonema sp. UCFS10	G	A	C	A	C	T	G	A	G	G	G	A	C	G	A	A	A	G	C	T	A	G	G	G	G	A	G	C	G	A	A	T	G	G	G	A	T	T	A	G	A	T	A	C	C	C	C	A	G
gi|146335623|Scytonema crustaceum BDU40142 16S	G	A	C	A	C	T	G	A	G	G	G	A	C	G	A	A	A	G	C	T	A	A	G	G	T	A	G	C	G	A	A	A	G	G	G	A	T	T	A	G	A	T	A	C	C	C	C	T	G
gi|523578511|Scytonema arcangeli CCIBt3134	G	A	C	A	C	T	G	A	G	G	G	A	C	G	A	A	A	G	C	T	A	G	G	G	G	A	G	C	G	A	A	T	G	G	G	A	T	T	A	G	A	T	A	C	C	C	C	A	G
gi|1000297238|Scytonema bohneri MBDU104	G	A	C	A	C	T	G	A	G	G	G	A	C	G	A	A	A	G	C	T	A	G	G	G	G	A	G	C	G	A	A	T	G	G	G	A	T	T	A	G	A	T	A	C	C	C	C	A	G
gi|664803830|Scytonema mirabile SAG83.79	G	A	C	A	C	T	G	A	G	G	G	A	C	G	A	A	A	G	C	T	A	G	G	G	G	A	G	C	G	A	A	T	G	G	G	A	T	T	A	G	A	T	A	C	C	C	C	A	G
gi|571025777|Scytonema stuposum P13-MK35	G	A	C	G	C	T	G	A	G	G	G	A	C	G	A	A	A	G	C	T	A	G	G	G	G	A	G	C	G	A	A	T	G	G	G	A	T	T	A	G	A	T	A	C	C	C	C	A	G
gi|571025775|Scytonema javanicum U41-MK36	G	A	C	A	C	T	G	A	G	G	G	A	C	G	A	A	A	G	C	T	A	G	G	G	G	A	G	C	G	A	A	T	G	G	G	A	T	T	A	G	A	T	A	C	C	C	C	A	G
gi|571025776|Scytonema crispum U55-MK38	G	A	C	A	C	T	G	A	G	G	G	A	C	G	A	A	A	G	C	T	A	G	G	G	G	A	G	C	G	A	A	T	G	G	G	A	T	T	A	G	A	T	A	C	C	C	C	A	G
gi|42557824|Stigonema ocellatum SAG 48.90	G	A	C	A	C	T	G	A	G	G	G	A	C	G	A	A	A	G	C	T	A	G	G	G	G	A	G	C	G	A	A	T	G	G	G	A	T	T	A	G	A	T	A	C	C	C	C	A	G
gi|672930607|Stigonema dinghuense DHS0071	G	A	C	A	C	T	G	A	G	G	G	A	C	G	A	A	A	G	C	T	A	G	G	G	G	A	G	C	G	A	A	T	G	G	G	A	T	T	A	G	A	T	A	C	C	C	C	A	G
gi|690374674|Stigonema panniforme CBFSA-026 clone Hawaii-3	G	A	C	A	C	T	G	A	G	G	G	A	C	G	A	A	A	G	C	T	A	G	G	G	G	A	G	C	G	A	A	T	G	G	G	A	T	T	A	G	A	T	A	C	C	C	C	A	G
gi|690374668|Stigonema tomentosum CBFSA-028 clone CAT1C-5	G	A	C	G	C	T	G	A	G	G	G	A	C	G	A	A	A	G	C	T	A	G	G	G	G	A	G	C	G	A	A	T	G	G	G	A	T	T	A	G	A	T	A	C	C	C	C	A	G
gi|690374662|Stigonema hormoides CBFSA-030 clone CAT3A-3	G	A	C	A	C	T	G	A	G	G	G	A	C	G	A	A	A	G	C	T	A	G	G	G	G	A	G	C	G	A	A	T	G	G	G	A	T	T	A	G	G	T	A	C	C	C	C	A	G
gi|690374663|Stigonema informe CBFSA-034 clone Nor-1	G	A	C	A	C	T	G	A	G	G	G	A	C	G	A	A	A	G	C	T	A	G	G	G	G	A	G	C	G	A	A	T	G	G	G	A	T	T	A	G	A	T	A	C	C	C	C	A	G
gi|403213284|Anabaena cylindrica PCC7122	G	T	A	T	G	T	-	G	G	T	T	T	A	A	T	T	C	G	A	T	G	C	A	A	-	C	G	C	G	-	A	A	G	A	A	C	C	T	T	A	C	C	A	A	G	G	C	T	T
gi|21388238|Anabaena azotica	G	T	A	T	G	T	-	G	G	T	T	T	A	A	T	T	C	A	A	T	G	C	A	A	-	C	G	C	G	-	A	A	G	A	A	C	C	T	T	A	C	C	A	A	G	A	C	T	T
gi|4126696|Anabaena variabilis	G	T	A	T	G	T	-	G	G	T	T	T	A	A	T	T	C	G	A	T	G	C	A	A	-	C	G	C	G	-	A	A	G	A	A	C	C	T	T	A	C	C	A	A	G	A	C	T	T
gi|55162827|Anabaena oscillarioides BECID22	G	T	A	T	G	T	-	G	G	T	T	T	A	A	T	T	C	G	A	T	G	C	A	A	-	C	G	C	G	-	A	A	G	A	A	C	C	T	T	A	C	C	A	A	G	G	C	T	T
gi|6522637|Anabaena sp. PCC7108	G	T	A	T	G	T	-	G	G	T	T	T	A	A	T	T	C	G	A	T	G	C	A	A	-	C	G	C	G	-	A	A	G	A	A	C	C	T	T	A	C	C	A	A	G	A	C	T	T
gi|16945129|Anabaena sp. 299	G	T	A	T	G	T	-	G	G	T	T	T	A	A	T	T	C	G	A	T	G	C	A	A	-	C	G	C	G	-	A	A	G	A	A	C	C	T	T	A	C	C	A	A	G	G	C	T	T
gi|498424972|Anabaena catenula CCAP1403/27	G	T	A	T	G	T	-	G	G	T	T	T	A	A	T	T	C	G	A	T	G	C	A	A	-	C	G	C	G	-	A	A	G	A	A	C	C	T	T	A	C	C	A	A	G	G	C	T	T
gi|498424961|Anabaena inaequalis CCAP1446/1A	G	T	A	T	G	T	-	G	G	T	T	T	A	A	T	T	C	G	A	T	G	C	A	A	-	C	G	C	G	-	A	A	G	A	A	C	C	T	T	A	C	C	A	A	G	G	C	T	T
gi|298103735|Anabaena sphaerica f. conoidea 2LT27S09	G	T	A	T	G	T	-	G	G	T	T	T	A	A	T	T	C	G	A	T	G	C	C	A	-	C	G	C	G	-	A	A	G	A	A	C	C	T	T	A	C	C	A	A	G	A	C	T	T
RS0112	G	T	A	T	G	T	-	G	G	T	T	T	A	A	T	T	C	G	A	T	G	C	A	A	-	C	G	C	G	-	A	A	G	A	A	C	C	T	T	A	C	C	A	A	G	G	T	T	T
gi|298103734|Anabaena sp. 1LT27S03	G	T	A	T	G	T	-	G	G	T	T	T	A	A	T	T	C	G	A	T	G	C	A	A	-	C	G	C	G	-	A	A	G	A	A	C	C	T	T	A	C	C	A	A	G	G	C	T	T
gi|224776017|Anabaena bergii ANA283B	G	T	A	T	G	T	-	G	G	T	T	T	A	A	T	T	C	G	A	T	G	C	A	A	-	C	G	C	G	-	A	A	G	A	A	C	C	T	T	A	C	C	A	A	G	A	C	T	T
gi|51105623|Anabaena planctonica NIES-815	G	T	A	T	G	T	-	G	G	T	T	T	A	A	T	T	C	G	A	T	G	C	A	A	-	C	G	C	G	-	A	A	G	A	A	C	C	T	T	A	C	C	A	A	G	G	C	T	T
gi|299782184|Anabaena elliptica TAC453	G	T	A	T	G	T	-	G	G	T	T	T	A	A	T	T	C	G	A	T	G	C	A	A	-	C	G	C	G	-	A	A	G	A	A	C	C	T	T	A	C	C	A	A	G	G	C	T	T
gi|403213286|Anabaena sp. CCAP 1403/23	G	T	A	T	G	T	-	G	G	T	T	T	A	A	T	T	C	G	A	T	G	C	A	A	-	C	G	C	G	-	A	A	G	A	A	C	C	T	T	A	C	C	A	A	G	A	C	T	T
gi|302125117|Anabaena oryzae Ind3	G	T	A	T	G	T	-	G	G	T	T	T	A	A	T	T	T	G	A	T	G	C	A	A	-	C	G	C	G	-	A	A	G	A	A	C	C	T	T	A	C	C	A	A	G	G	C	T	T
gi|16944877|Aphanizomenon flos-aquae NIES81	G	T	A	T	G	T	-	G	G	T	T	T	A	A	T	T	C	G	A	T	G	C	A	A	-	C	G	C	G	-	A	A	G	A	A	C	C	T	T	A	C	C	A	A	G	G	C	T	T
gi|6522630|Aphanizomenon sp. PCC7905	G	T	A	T	G	T	-	G	G	T	T	T	A	A	T	T	C	G	A	T	G	C	A	A	-	C	G	C	G	-	A	A	G	A	A	C	C	T	T	A	C	C	A	A	G	G	C	T	T
gi|16944873|Aphanizomenon gracile PMC9402	G	T	A	T	G	T	-	G	G	T	T	T	A	A	T	T	C	G	A	T	G	C	A	A	-	C	G	C	G	-	A	A	G	A	A	C	C	T	T	A	C	C	A	A	G	G	C	T	T
gi|16944867|Aphanizomenon sp. 326	G	T	A	T	G	T	-	G	G	T	T	T	A	A	T	T	C	G	A	T	G	C	A	A	-	C	G	C	G	-	A	A	G	A	A	C	C	T	T	A	C	C	A	A	G	G	C	T	T
gi|23451680|Aphanizomenon sp. NH-5	G	T	A	T	G	T	-	G	G	T	T	T	A	A	T	T	C	G	A	T	G	C	A	A	-	C	G	C	G	-	A	A	G	A	A	C	C	T	T	A	C	C	A	A	G	G	C	T	T
gi|224776010|Aphanizomenon sp. 16D11	G	T	A	T	G	T	-	G	G	T	T	T	A	A	T	T	C	G	A	T	G	C	A	A	-	C	G	C	G	-	A	A	G	A	A	C	C	T	T	A	C	C	A	A	G	G	C	T	T
gi|4519611|Bacillus sp. SS9	G	C	A	T	G	T	-	G	G	T	T	T	A	A	T	T	C	G	A	A	G	C	A	A	-	C	G	C	G	-	A	A	G	A	A	C	C	T	T	A	C	C	A	G	G	T	C	T	T
gi|972718702|Calothrix desertica KSU-AQIQ-13	G	T	A	T	G	T	-	G	G	T	T	T	A	A	T	T	C	G	A	T	G	C	A	A	-	C	G	C	G	-	A	A	G	A	A	C	C	T	T	A	C	C	A	G	G	A	C	T	T
gi|498424953|Calothrix parietina CCAP1410/10	G	T	A	T	G	T	-	G	G	T	T	T	A	A	T	T	C	G	A	T	G	C	A	A	-	C	G	C	G	-	A	A	G	A	A	C	C	T	T	A	C	C	A	G	G	A	C	T	T
gi|118025372|Calothrix desertica PCC7102	G	T	A	T	G	T	-	G	G	T	T	T	A	A	T	T	C	G	A	T	G	C	A	A	-	C	G	C	G	-	A	A	G	A	A	C	C	T	T	A	C	C	A	G	G	A	C	T	T
gi|118025294|Calothrix sp. CAL3361	G	T	A	T	G	T	-	G	G	T	T	T	A	A	T	T	C	G	A	T	G	C	A	A	-	C	G	C	G	-	A	A	G	A	A	C	C	T	T	A	C	C	A	G	G	G	C	T	T
gi|498424966|Calothrix sp. CCAP1410/13	G	T	A	T	G	T	-	G	G	T	T	T	A	A	T	T	C	G	A	T	G	C	A	A	-	C	G	C	G	-	A	A	G	A	A	C	C	T	T	A	C	C	A	A	G	A	C	T	T
gi|374428316|Calothrix elsteri CCALA953	G	T	A	T	G	T	-	G	G	T	T	T	A	A	T	T	C	G	A	T	G	C	A	A	-	C	G	C	G	-	A	A	G	A	A	C	C	T	T	A	C	C	A	G	G	G	C	T	T
gi|1429270|Calothrix sp. D253	G	T	A	T	G	T	-	G	G	T	T	T	A	A	T	-	C	G	A	T	G	C	A	A	-	C	G	C	G	-	A	A	C	A	A	C	-	T	T	A	C	C	A	G	G	A	C	T	T
gi|269204821|Uncultured Cylindrospermopsis sp. clone TH16S108	G	T	A	T	G	T	-	G	G	T	T	T	A	A	T	T	C	G	A	T	G	C	A	A	-	C	G	C	G	-	A	A	G	A	A	C	C	T	T	A	C	C	A	A	G	A	C	T	T
gi|269204804|Uncultured Cylindrospermopsis sp. clone RY16S76	G	T	A	T	G	T	T	G	G	T	T	T	A	A	T	T	C	G	A	T	G	C	A	A	-	C	G	C	G	-	A	A	-	A	A	C	C	T	T	A	C	C	A	A	G	A	C	T	T
gi|47550549|Cylindrospermopsis raciborskii NIES993	G	T	A	T	G	T	-	G	G	T	T	T	A	A	T	T	C	G	A	T	G	C	A	A	-	C	G	C	G	-	A	A	G	A	A	C	C	T	T	A	C	C	A	A	G	A	C	T	T
gi|545336127|Cylindrospermopsis raciborskii Sidi08	G	T	A	T	G	T	-	G	G	T	T	T	A	A	T	T	C	G	A	T	G	C	A	A	-	C	G	C	G	-	A	A	G	A	A	C	C	T	T	A	C	C	A	A	G	G	C	T	T
gi|22476867|Cylindrospermopsis raciborskii Goon	G	T	A	T	G	T	-	G	G	T	T	T	A	A	T	T	C	G	A	T	G	C	A	A	-	C	G	C	G	-	A	A	G	A	A	C	C	T	T	A	C	C	A	A	G	A	C	T	T
gi|42538960|Fischerella sp. 1711	G	T	A	T	G	T	-	G	G	T	T	T	A	A	T	T	C	G	A	T	G	C	A	A	-	C	G	C	G	-	A	A	G	A	A	C	C	T	T	A	C	C	A	G	G	G	C	T	T
gi|14625359|Fischerella muscicola	G	T	A	T	G	T	-	G	G	T	T	T	A	A	T	T	C	G	A	T	G	C	A	A	-	C	G	C	G	-	A	A	G	A	A	C	C	T	T	A	C	C	A	G	G	G	C	T	T
gi|631250981|Fischerella thermalis PCC7521	G	T	A	T	G	T	-	G	G	T	T	T	A	A	T	T	C	G	A	T	G	C	A	A	-	C	G	C	G	-	A	A	G	A	A	C	C	T	T	A	C	C	A	G	G	G	C	T	T
gi|29824075|Fischerella major NIES592	G	T	A	T	G	T	-	G	G	T	T	T	A	A	T	T	C	G	A	T	G	C	A	A	-	C	G	C	G	-	A	A	G	A	A	C	C	T	T	A	C	C	A	G	G	G	C	T	T
gi|672442728|Fischerella ambigua UTEX1903	G	T	A	T	G	T	-	G	G	T	T	T	A	A	T	T	C	G	A	T	G	C	A	A	-	C	G	C	G	-	A	A	G	A	A	C	C	T	T	A	C	C	A	G	G	G	C	T	T
gi|659364859|Gloeobacter kilaueensis JS1	G	C	A	T	G	T	-	G	G	T	T	T	A	A	T	T	C	G	A	T	G	C	A	A	-	C	G	C	G	-	A	A	G	A	A	C	C	T	T	A	C	C	A	G	G	G	C	T	T
gi|444303860|Gloeobacter violaceus PCC7421	G	C	A	T	G	T	-	G	G	T	T	T	A	A	T	T	C	G	A	T	G	C	A	A	-	C	G	C	G	-	A	A	G	A	A	C	C	T	T	A	C	C	A	G	G	G	C	T	T
gi|482909462:2480808-2482299|Mastigocladopsis repens PCC10914	G	T	A	T	G	T	-	G	G	T	T	T	A	A	T	T	C	G	A	T	G	C	A	A	-	C	G	C	G	-	A	A	G	A	A	C	C	T	T	A	C	C	A	G	G	G	C	T	T
gi|327392156|Mastigocladus laminosus Shioteyu	G	T	A	T	G	T	-	G	G	T	T	T	A	A	T	T	C	G	A	T	G	C	A	A	-	C	G	C	G	-	A	A	G	A	A	C	C	T	T	A	C	C	A	G	G	G	C	T	T
gi|727099651|Mastigocladus sp. NTDV08	G	T	A	T	G	T	-	G	G	T	T	T	A	A	T	T	C	G	A	T	G	C	A	A	A	C	G	C	G	T	A	A	G	A	A	C	C	T	T	A	C	C	A	G	G	G	C	T	T
gi|159141857|Mastigocladus laminosus Kovacik1987/7B	G	T	A	T	G	T	-	G	G	C	T	T	A	A	T	T	C	G	A	T	G	C	A	A	-	C	G	C	G	-	A	A	G	A	C	C	C	T	T	A	C	C	A	G	G	G	C	T	T
gi|56550308|Nodularia harveyana Bo53	G	T	A	T	G	T	-	G	G	T	T	T	A	A	T	T	C	G	A	T	G	C	A	A	-	C	G	C	G	-	A	A	G	A	A	C	C	T	T	A	C	C	A	A	G	A	C	T	T
gi|56550305|Nodularia sphaerocarpa Up16a	G	T	A	T	G	T	-	G	G	T	T	T	A	A	T	T	C	G	A	T	G	C	A	A	-	C	G	C	G	-	A	A	G	A	-	C	C	T	T	A	C	C	A	A	G	A	C	T	T
gi|527692975|Nodularia moravica CCALA797	G	T	A	T	G	T	-	G	G	T	T	T	A	A	T	T	C	G	A	T	G	C	A	A	-	C	G	C	G	-	A	A	G	A	A	C	C	T	T	A	C	C	A	A	G	A	C	T	T
gi|19343359|Nodularia sp. PCC9350	G	T	A	T	G	T	-	G	G	T	T	T	A	A	T	T	C	G	A	T	G	C	A	A	-	C	G	C	G	-	A	A	G	A	A	C	C	T	T	A	C	C	A	G	G	A	C	T	T
gi|CP001037.1:2021489-2022977|Nostoc punctiforme PCC73102	G	T	A	T	G	T	-	G	G	T	T	T	A	A	T	T	C	G	A	T	G	C	A	A	-	C	G	C	G	-	A	A	G	A	A	C	C	T	T	A	C	C	A	A	G	G	C	T	T
gi|14625376|Pseudanabaena PCC7408	G	T	A	T	G	T	-	G	G	T	T	T	A	A	T	T	C	G	A	T	G	C	A	A	-	C	G	C	G	-	A	A	G	A	A	C	C	T	T	A	C	C	A	A	G	G	C	T	T
gi|89242019|Scytonema hofmanni PCC7110	G	T	A	T	G	T	-	G	G	T	T	T	A	A	T	T	C	G	A	T	G	C	A	A	-	C	G	C	G	-	A	A	G	A	A	C	C	T	T	A	C	C	A	G	G	G	C	T	T
gi|359457069|Scytonema cf. fritschii UCFS23	G	T	A	T	G	T	-	G	G	T	T	T	A	A	T	T	C	G	A	T	G	C	A	A	-	C	G	C	G	-	A	A	G	A	A	C	C	T	T	A	C	C	A	G	G	G	T	T	T
gi|319748277|Scytonema sp. UCFS10	G	T	A	T	G	T	-	G	G	T	T	T	A	A	T	T	C	G	A	T	G	C	A	A	-	C	G	C	G	-	A	A	G	A	A	C	C	T	T	A	C	C	A	G	G	A	C	T	T
gi|146335623|Scytonema crustaceum BDU40142 16S	G	T	A	T	G	T	-	G	G	T	T	T	A	A	T	T	C	G	A	T	G	C	A	A	-	C	G	C	G	-	A	A	G	A	A	C	C	T	T	A	C	C	A	A	G	A	T	T	T
gi|523578511|Scytonema arcangeli CCIBt3134	G	T	A	T	G	T	-	G	G	T	T	T	A	A	T	T	C	G	A	T	G	C	A	A	-	C	G	C	G	-	A	A	G	A	A	C	C	T	T	A	C	C	A	G	G	G	C	T	T
gi|1000297238|Scytonema bohneri MBDU104	G	T	A	T	G	T	-	G	G	T	T	T	A	A	T	T	C	G	A	T	G	C	A	A	-	C	G	C	G	-	A	A	G	A	A	C	C	T	T	A	C	C	A	A	G	A	C	T	T
gi|664803830|Scytonema mirabile SAG83.79	G	T	A	T	G	T	-	G	G	T	T	T	A	A	T	T	C	G	A	T	G	C	A	A	-	C	G	C	G	-	A	A	G	A	A	C	C	T	T	A	C	C	A	A	G	A	C	T	T
gi|571025777|Scytonema stuposum P13-MK35	G	T	A	T	G	T	-	G	G	T	T	T	A	A	T	T	C	G	A	T	G	C	A	A	-	C	G	C	G	-	A	A	G	A	A	C	C	T	T	A	C	C	A	G	G	A	C	T	T
gi|571025775|Scytonema javanicum U41-MK36	G	T	A	T	G	T	-	G	G	T	T	T	A	A	T	T	C	G	A	T	G	C	A	A	-	C	G	C	G	-	A	A	G	A	A	C	C	T	T	A	C	C	T	G	G	G	T	T	T
gi|571025776|Scytonema crispum U55-MK38	G	T	A	T	G	T	-	G	G	T	T	T	A	A	T	T	C	G	A	T	G	C	A	A	-	C	G	C	G	-	A	A	G	A	A	C	C	T	T	A	C	C	A	G	G	A	C	T	T
gi|42557824|Stigonema ocellatum SAG 48.90	G	T	A	T	G	T	-	G	G	T	T	T	A	A	T	T	C	G	A	T	G	C	A	A	-	C	G	C	G	-	A	A	G	A	A	C	C	T	T	A	C	C	A	G	G	G	C	T	T
gi|672930607|Stigonema dinghuense DHS0071	G	T	A	T	G	T	-	G	G	T	T	T	A	A	T	T	C	G	A	T	G	C	A	A	-	C	G	C	G	-	A	A	G	A	A	C	C	T	T	A	C	C	A	G	G	G	C	T	T
gi|690374674|Stigonema panniforme CBFSA-026 clone Hawaii-3	G	T	A	T	G	T	-	G	G	T	T	T	A	A	T	T	C	G	A	T	G	C	A	A	-	C	G	C	G	-	A	A	G	A	A	C	C	T	T	A	C	C	A	G	G	G	C	T	T
gi|690374668|Stigonema tomentosum CBFSA-028 clone CAT1C-5	G	T	A	T	G	T	-	G	G	T	T	T	A	A	T	T	C	G	A	T	G	C	A	A	-	C	G	C	G	-	A	A	G	A	A	C	C	T	T	A	C	C	A	G	G	G	C	T	T
gi|690374662|Stigonema hormoides CBFSA-030 clone CAT3A-3	G	T	A	T	G	T	-	G	G	T	T	T	A	A	T	T	C	G	A	T	G	C	A	A	-	C	G	C	G	-	A	A	G	A	A	C	C	T	T	A	C	C	A	G	G	G	C	T	T
gi|690374663|Stigonema informe CBFSA-034 clone Nor-1	G	T	A	T	G	T	-	G	G	T	T	T	A	A	T	T	C	G	A	T	G	C	A	A	-	C	G	C	G	-	A	A	G	A	A	C	C	T	T	A	C	C	A	G	G	G	C	T	T
gi|403213284|Anabaena cylindrica PCC7122	A	A	-	G	T	T	G	G	G	C	A	C	T	C	T	A	G	A	G	A	G	A	C	T	G	C	C	G	G	T	G	A	C	A	A	A	C	C	G	G	A	G	G	A	A	G	G	T	G
gi|21388238|Anabaena azotica	A	A	-	G	A	T	G	G	G	C	A	C	T	C	T	A	G	A	G	A	G	A	C	T	G	C	C	G	G	T	G	A	C	A	A	A	C	C	G	G	A	G	G	A	A	G	G	T	G
gi|4126696|Anabaena variabilis	A	A	-	G	T	T	G	G	G	C	A	C	T	C	T	A	G	A	G	A	G	A	C	T	G	C	C	G	G	T	G	A	C	A	A	A	C	C	G	G	A	G	G	A	A	G	G	T	G
gi|55162827|Anabaena oscillarioides BECID22	A	A	A	G	A	T	G	G	G	A	A	C	T	C	T	A	G	A	G	A	G	A	C	T	G	C	C	G	G	T	G	A	C	A	A	A	C	C	G	G	A	G	G	A	A	G	G	T	G
gi|6522637|Anabaena sp. PCC7108	A	A	-	G	A	T	G	G	G	A	A	C	T	C	T	A	G	A	G	A	G	A	C	T	G	C	C	G	G	T	G	A	C	A	A	A	C	C	G	G	A	G	G	A	A	G	G	T	G
gi|16945129|Anabaena sp. 299	A	A	-	G	T	T	G	G	G	C	A	C	T	C	T	A	G	A	G	A	G	A	C	T	G	C	C	G	G	T	G	A	C	A	A	A	C	C	G	G	A	G	G	A	A	G	G	T	G
gi|498424972|Anabaena catenula CCAP1403/27	A	A	-	G	T	T	G	G	G	C	A	C	T	C	T	A	G	A	G	A	G	A	C	T	G	C	C	G	G	T	G	A	C	A	A	A	C	C	G	G	A	G	G	A	A	G	G	T	G
gi|498424961|Anabaena inaequalis CCAP1446/1A	A	A	-	G	T	T	G	G	G	C	A	C	T	C	T	A	G	A	G	A	G	A	C	T	G	C	C	G	G	T	G	A	C	A	A	A	C	C	G	G	A	G	G	A	A	G	G	T	G
gi|298103735|Anabaena sphaerica f. conoidea 2LT27S09	A	A	-	G	A	T	G	G	G	C	A	C	T	C	T	A	G	A	G	A	G	A	C	T	G	C	C	G	G	T	G	A	C	A	A	A	C	C	G	G	A	G	G	A	A	G	G	T	G
RS0112	A	A	-	G	T	T	G	G	G	C	A	C	T	C	T	A	G	A	G	A	G	A	C	T	G	C	C	G	G	T	G	A	C	A	A	A	C	C	G	G	A	G	G	A	A	G	G	T	G
gi|298103734|Anabaena sp. 1LT27S03	A	A	-	G	T	T	G	G	G	C	A	C	T	C	T	A	G	A	G	A	G	A	C	T	G	C	C	G	G	T	G	A	C	A	A	A	C	C	G	G	A	G	G	A	A	G	G	T	G
gi|224776017|Anabaena bergii ANA283B	A	A	-	G	A	T	G	G	G	C	A	C	T	C	T	A	G	A	G	A	G	A	C	T	G	C	C	G	G	T	G	A	C	A	A	A	C	C	G	G	A	G	G	A	A	G	G	T	G
gi|51105623|Anabaena planctonica NIES-815	A	A	-	G	T	T	G	G	G	C	A	C	T	C	T	A	G	A	G	A	G	A	C	T	G	C	C	G	G	T	G	A	C	A	A	A	C	C	G	G	A	G	G	A	A	G	G	T	G
gi|299782184|Anabaena elliptica TAC453	A	A	-	G	T	T	G	G	G	C	A	C	T	C	T	A	G	A	G	A	G	A	C	T	G	C	C	G	G	T	G	A	C	A	A	A	C	C	G	G	A	G	G	A	A	G	G	T	G
gi|403213286|Anabaena sp. CCAP 1403/23	A	A	-	G	T	T	G	G	G	C	A	C	T	C	T	A	G	A	G	A	G	A	C	T	G	C	C	G	G	T	G	A	C	A	A	A	C	C	G	G	A	G	G	A	A	G	G	T	G
gi|302125117|Anabaena oryzae Ind3	A	A	-	G	T	T	G	G	G	C	A	C	T	C	T	A	G	A	G	A	G	A	C	T	G	C	C	G	G	T	G	A	C	A	A	A	C	C	G	G	A	G	G	A	A	G	G	T	G
gi|16944877|Aphanizomenon flos-aquae NIES81	A	A	-	G	T	T	G	G	G	C	A	C	T	C	T	A	G	A	G	A	G	A	C	T	G	C	C	G	G	T	G	A	C	A	A	A	C	C	G	G	A	G	G	A	A	G	G	T	G
gi|6522630|Aphanizomenon sp. PCC7905	A	A	-	G	T	T	G	G	G	C	A	C	T	C	T	A	G	A	G	A	G	A	C	T	G	C	C	G	G	T	G	A	C	A	A	A	C	C	G	G	A	G	G	A	A	G	G	T	G
gi|16944873|Aphanizomenon gracile PMC9402	A	A	-	G	A	T	G	G	G	C	A	C	T	C	T	A	G	A	G	A	G	A	C	T	G	C	C	G	G	T	G	A	C	A	A	A	C	C	G	G	A	G	G	A	A	G	G	T	G
gi|16944867|Aphanizomenon sp. 326	A	A	-	G	A	T	G	G	G	C	A	C	T	C	T	A	G	A	G	A	G	A	C	T	G	C	C	G	G	T	G	A	C	A	A	A	C	C	G	G	A	G	G	A	A	G	G	T	G
gi|23451680|Aphanizomenon sp. NH-5	A	A	-	G	T	T	G	G	G	C	A	C	T	C	T	A	G	A	G	A	G	A	C	T	G	C	C	G	G	T	G	A	C	A	A	A	C	C	G	G	A	G	G	A	A	G	G	T	G
gi|224776010|Aphanizomenon sp. 16D11	A	A	-	G	T	T	G	G	G	C	A	C	T	C	T	A	G	A	G	A	G	A	C	T	G	C	C	G	G	T	G	A	C	A	A	A	C	C	G	G	A	G	G	A	A	G	G	T	G
gi|4519611|Bacillus sp. SS9	C	A	-	G	T	T	G	G	G	C	A	C	T	C	T	A	A	G	G	T	G	A	C	T	G	C	C	G	G	T	G	A	C	A	A	A	C	C	G	G	A	G	G	A	A	G	G	T	G
gi|972718702|Calothrix desertica KSU-AQIQ-13	A	A	-	G	T	T	G	G	G	C	A	C	T	C	T	A	G	A	G	A	G	A	C	T	G	C	C	G	G	T	G	A	C	A	A	A	C	C	G	G	A	G	G	A	A	G	G	T	G
gi|498424953|Calothrix parietina CCAP1410/10	A	-	A	G	T	T	G	G	G	C	A	C	T	C	T	A	G	A	G	A	G	A	C	T	G	C	C	G	G	T	G	A	C	A	A	A	C	C	G	G	A	G	G	A	A	G	G	T	G
gi|118025372|Calothrix desertica PCC7102	A	A	-	G	T	T	G	G	G	C	A	C	T	C	T	A	G	A	G	A	G	A	C	T	G	C	C	G	G	T	G	A	C	A	A	A	C	C	G	G	A	G	G	A	A	G	G	T	G
gi|118025294|Calothrix sp. CAL3361	A	A	-	G	T	T	G	G	G	A	A	C	T	C	T	A	G	G	G	A	G	A	C	T	G	C	C	G	G	T	G	A	C	A	A	A	C	C	G	G	A	G	G	A	A	G	G	T	G
gi|498424966|Calothrix sp. CCAP1410/13	A	A	-	G	T	T	G	G	G	C	A	C	T	C	T	A	G	A	G	A	G	A	C	T	G	C	C	G	G	T	G	A	C	A	A	A	C	C	G	G	A	G	G	A	A	G	G	T	G
gi|374428316|Calothrix elsteri CCALA953	A	-	A	G	T	T	G	G	G	C	A	C	T	C	T	A	G	A	G	A	G	A	C	T	G	C	C	G	G	T	G	A	C	A	A	A	C	C	G	G	A	G	G	A	A	G	G	T	G
gi|1429270|Calothrix sp. D253	A	A	-	G	T	T	G	G	G	C	A	C	T	C	T	A	G	A	G	A	G	A	C	T	G	C	C	G	G	T	G	A	C	A	A	A	C	C	G	G	A	G	G	A	A	G	G	T	G
gi|269204821|Uncultured Cylindrospermopsis sp. clone TH16S108	A	A	-	G	T	T	G	G	G	C	A	C	T	C	T	A	G	A	G	A	G	A	C	T	G	C	C	G	G	T	G	A	C	A	A	A	C	C	G	G	A	G	G	A	A	G	G	T	G
gi|269204804|Uncultured Cylindrospermopsis sp. clone RY16S76	A	A	-	G	T	T	G	G	G	C	A	C	T	C	T	A	G	A	G	A	G	A	C	T	G	C	C	G	G	T	G	A	C	A	A	A	C	C	G	G	A	G	G	A	A	G	G	T	G
gi|47550549|Cylindrospermopsis raciborskii NIES993	A	A	-	G	T	T	G	G	G	C	A	C	T	C	T	A	G	A	G	A	G	A	C	T	G	C	C	G	G	T	G	A	C	A	A	A	C	C	G	G	A	G	G	A	A	G	G	T	G
gi|545336127|Cylindrospermopsis raciborskii Sidi08	A	A	-	G	T	T	G	G	G	C	A	C	T	C	T	A	G	A	G	A	G	A	C	T	G	C	C	G	G	T	G	A	C	A	A	A	C	C	G	G	A	G	G	A	A	G	G	T	G
gi|22476867|Cylindrospermopsis raciborskii Goon	A	A	-	G	T	T	G	G	G	C	A	C	T	C	T	A	G	A	G	A	G	A	C	T	G	C	C	G	G	T	G	A	C	A	A	A	C	C	G	G	A	G	G	A	A	G	G	T	G
gi|42538960|Fischerella sp. 1711	T	C	G	G	G	T	G	G	G	C	A	C	T	C	T	A	A	G	G	A	G	A	C	T	G	C	C	G	G	T	G	A	C	A	A	A	C	C	G	G	A	G	G	A	A	G	G	T	G
gi|14625359|Fischerella muscicola	T	C	G	G	G	T	G	G	G	C	A	C	T	C	T	A	G	G	G	A	G	A	C	T	G	C	C	G	G	T	G	A	C	A	A	A	C	C	G	G	A	G	G	A	A	G	G	T	G
gi|631250981|Fischerella thermalis PCC7521	T	C	G	G	A	T	G	G	G	C	A	C	T	C	T	A	G	G	G	A	G	A	C	T	G	C	C	G	G	T	G	A	C	A	A	A	C	C	G	G	A	G	G	A	A	G	G	T	G
gi|29824075|Fischerella major NIES592	T	C	G	G	G	T	G	G	G	C	A	C	T	C	T	A	G	G	G	A	G	A	C	T	G	C	C	G	G	T	G	A	C	A	A	A	C	C	G	G	A	G	G	A	A	G	G	T	G
gi|672442728|Fischerella ambigua UTEX1903	T	C	G	G	G	T	G	G	G	C	A	C	T	C	T	A	A	G	G	A	G	A	C	T	G	C	C	G	G	T	G	A	C	A	A	A	C	C	G	G	A	G	G	A	A	G	G	T	G
gi|659364859|Gloeobacter kilaueensis JS1	C	A	-	G	T	T	G	G	G	C	A	C	T	C	T	G	G	C	G	A	G	A	C	T	G	C	C	G	G	T	G	A	C	A	A	A	C	C	G	G	A	G	G	A	A	G	G	T	G
gi|444303860|Gloeobacter violaceus PCC7421	C	A	-	G	T	T	G	G	G	C	A	C	T	C	T	G	G	C	G	A	G	A	C	T	G	C	C	G	G	T	G	A	C	A	A	A	C	C	G	G	A	G	G	A	A	G	G	T	G
gi|482909462:2480808-2482299|Mastigocladopsis repens PCC10914	T	A	A	G	T	T	G	G	G	C	A	C	T	C	T	A	A	A	G	A	G	A	C	T	G	C	C	G	G	T	G	A	C	A	A	A	C	C	G	G	A	G	G	A	A	G	G	T	G
gi|327392156|Mastigocladus laminosus Shioteyu	T	C	G	G	G	T	G	G	G	C	A	C	T	C	T	A	G	G	G	A	G	A	C	T	G	C	C	G	G	T	G	A	C	A	A	A	C	C	G	G	A	G	G	A	A	G	G	T	G
gi|727099651|Mastigocladus sp. NTDV08	T	C	G	G	G	T	G	G	G	C	A	C	T	C	T	A	G	G	G	A	G	A	C	T	G	C	C	G	G	T	G	A	C	A	A	A	C	C	G	G	A	G	G	A	A	G	G	T	G
gi|159141857|Mastigocladus laminosus Kovacik1987/7B	T	C	G	G	A	T	G	G	G	C	A	C	T	C	T	A	G	G	G	A	G	A	C	T	G	C	C	G	G	T	G	A	C	A	A	A	C	C	G	G	A	G	G	A	A	G	G	T	G
gi|56550308|Nodularia harveyana Bo53	A	A	-	G	T	T	G	G	G	C	A	C	T	C	T	A	G	A	G	A	G	A	C	T	G	C	C	G	G	T	G	A	C	A	A	A	C	C	G	G	A	G	G	A	A	G	G	T	G
gi|56550305|Nodularia sphaerocarpa Up16a	A	A	-	G	T	T	G	G	G	C	A	C	T	C	T	A	G	A	G	A	G	A	C	T	G	C	C	G	G	T	G	A	C	A	A	A	C	C	G	G	A	G	G	A	A	G	G	T	G
gi|527692975|Nodularia moravica CCALA797	A	A	-	G	T	T	G	G	G	C	A	C	T	C	T	A	G	A	G	A	G	A	C	T	G	C	C	G	G	T	G	A	C	A	A	A	C	C	G	G	A	G	G	A	A	G	G	T	G
gi|19343359|Nodularia sp. PCC9350	A	A	-	G	T	T	G	G	G	C	A	C	T	C	T	A	G	A	G	A	G	A	C	T	G	C	C	G	G	T	G	A	C	A	A	A	C	C	G	G	A	G	G	A	A	G	G	T	G
gi|CP001037.1:2021489-2022977|Nostoc punctiforme PCC73102	A	A	-	G	T	T	G	G	G	C	A	C	T	C	T	A	G	A	G	A	G	A	C	T	G	C	C	G	G	T	G	A	C	A	A	A	C	C	G	G	A	G	G	A	A	G	G	T	G
gi|14625376|Pseudanabaena PCC7408	A	A	-	G	T	T	G	G	G	C	A	C	T	C	T	A	G	A	G	G	G	A	C	T	G	C	C	G	G	T	G	A	C	A	A	A	C	C	G	G	A	G	G	A	A	G	G	T	G
gi|89242019|Scytonema hofmanni PCC7110	T	A	A	G	T	T	G	G	G	A	A	C	T	C	T	A	A	G	G	A	G	A	C	T	G	C	C	G	G	T	G	A	C	A	A	A	C	C	G	G	A	G	G	A	A	G	G	T	G
gi|359457069|Scytonema cf. fritschii UCFS23	T	A	A	G	T	T	G	G	G	A	A	C	T	C	T	A	A	G	G	A	G	A	C	T	G	C	C	G	G	T	G	A	C	A	A	A	C	C	G	G	A	G	G	A	A	G	G	T	G
gi|319748277|Scytonema sp. UCFS10	C	A	-	G	T	T	G	G	G	C	A	C	T	C	T	A	G	G	G	A	G	A	C	T	G	C	C	G	G	T	G	A	C	A	A	A	C	C	G	G	A	G	G	A	A	G	G	T	G
gi|146335623|Scytonema crustaceum BDU40142 16S	A	-	A	G	T	T	G	G	G	C	A	C	T	C	T	A	G	G	G	A	G	A	C	T	G	C	C	G	G	G	G	A	C	A	A	C	T	C	G	G	A	G	G	A	A	G	G	T	G
gi|523578511|Scytonema arcangeli CCIBt3134	T	A	A	G	T	T	G	G	G	A	A	C	T	C	T	A	A	G	G	A	G	A	C	T	G	C	C	G	G	T	G	A	C	A	A	A	C	C	G	G	A	G	G	A	A	G	G	T	G
gi|1000297238|Scytonema bohneri MBDU104	A	A	-	G	T	T	G	G	G	C	A	C	T	C	T	A	G	A	G	A	G	A	C	T	G	C	C	G	G	T	G	A	C	A	A	A	C	C	G	G	A	G	G	A	A	G	G	T	G
gi|664803830|Scytonema mirabile SAG83.79	A	A	-	G	T	T	G	G	G	C	A	C	T	C	T	A	G	A	G	A	G	A	C	T	G	C	C	G	G	T	G	A	C	A	A	A	C	C	G	G	A	G	G	A	A	G	G	T	G
gi|571025777|Scytonema stuposum P13-MK35	T	C	G	G	A	T	G	G	G	C	A	C	T	C	G	A	A	G	A	A	G	A	C	T	G	C	C	G	G	T	G	A	C	A	A	A	C	C	G	G	A	G	G	A	A	G	G	T	G
gi|571025775|Scytonema javanicum U41-MK36	A	-	A	G	T	T	G	G	G	A	A	C	T	C	T	A	A	G	G	A	G	A	C	T	G	C	C	G	G	T	G	A	C	A	A	A	C	C	G	G	A	G	G	A	A	G	G	T	G
gi|571025776|Scytonema crispum U55-MK38	A	-	A	G	T	T	G	G	G	A	A	C	T	C	T	A	A	C	A	A	G	A	C	T	G	C	C	G	G	T	G	A	C	A	A	A	C	C	G	G	A	G	G	A	A	G	G	T	G
gi|42557824|Stigonema ocellatum SAG 48.90	T	A	A	G	T	T	G	G	G	C	A	C	T	C	T	A	A	G	G	A	G	A	C	T	G	C	C	G	G	T	G	A	C	A	A	A	C	C	G	G	A	G	G	A	A	G	G	T	G
gi|672930607|Stigonema dinghuense DHS0071	A	A	-	G	T	T	G	G	G	C	A	C	T	C	T	A	G	A	G	A	G	A	C	T	G	C	C	A	G	T	G	A	C	A	A	A	C	C	G	G	A	G	G	A	A	G	G	T	G
gi|690374674|Stigonema panniforme CBFSA-026 clone Hawaii-3	A	A	-	G	T	T	G	G	G	C	A	C	T	C	T	A	G	A	G	A	G	A	C	T	G	C	C	G	G	T	G	A	C	A	A	A	C	C	G	G	A	G	G	A	A	G	G	T	G
gi|690374668|Stigonema tomentosum CBFSA-028 clone CAT1C-5	A	A	-	G	T	T	G	G	G	C	A	C	T	C	T	A	G	A	G	A	G	A	C	T	G	C	C	G	G	T	G	A	C	A	A	A	C	C	G	G	A	G	G	A	A	G	G	T	G
gi|690374662|Stigonema hormoides CBFSA-030 clone CAT3A-3	A	A	-	G	T	T	G	G	G	C	A	C	T	C	T	A	G	A	G	A	G	A	C	T	G	C	C	G	G	T	G	A	C	A	A	A	C	C	G	G	A	G	G	A	A	G	G	T	G
gi|690374663|Stigonema informe CBFSA-034 clone Nor-1	A	A	-	G	T	T	G	G	G	C	A	C	T	C	T	A	G	A	G	A	G	A	C	T	G	C	C	G	G	T	G	A	C	A	A	A	C	C	G	G	A	G	G	A	A	G	G	T	G
gi|403213284|Anabaena cylindrica PCC7122	-	G	C	G	T	G	A	A	G	G	A	G	G	A	A	T	C	G	C	T	A	G	T	A	A	T	T	G	C	A	G	G	T	C	A	G	C	A	T	A	C	T	G	C	A	G	T	G	A
gi|21388238|Anabaena azotica	-	-	-	-	-	-	-	-	-	-	-	-	-	-	-	-	-	-	-	-	-	-	-	-	-	-	-	-	-	-	-	-	-	-	-	-	-	-	-	-	-	-	-	-	-	-	-	-	-
gi|4126696|Anabaena variabilis	-	G	C	G	T	G	A	A	G	G	A	G	G	A	A	T	C	G	C	T	A	G	T	A	A	T	T	G	C	A	G	G	T	C	A	G	C	A	T	A	C	T	G	C	A	G	T	G	A
gi|55162827|Anabaena oscillarioides BECID22	-	T	C	G	T	G	A	A	G	G	A	G	G	A	A	T	C	G	C	T	A	G	T	A	A	T	T	G	C	A	G	G	T	C	A	G	C	A	T	A	C	T	G	C	A	G	T	G	A
gi|6522637|Anabaena sp. PCC7108	-	T	C	G	T	G	A	A	G	G	A	G	G	A	A	T	C	G	C	T	A	G	T	A	A	T	T	G	C	A	G	G	T	C	A	G	C	A	T	A	C	T	G	C	A	G	T	G	A
gi|16945129|Anabaena sp. 299	-	T	C	G	T	G	A	A	G	G	A	G	G	A	A	T	C	G	C	T	A	G	T	A	A	T	T	G	C	A	G	G	T	C	A	G	C	A	T	A	C	T	G	C	A	G	T	G	A
gi|498424972|Anabaena catenula CCAP1403/27	-	T	C	G	T	G	A	A	G	G	A	G	G	A	A	T	C	G	C	T	A	G	T	A	A	T	T	G	C	A	G	G	T	C	A	G	C	A	T	A	C	T	G	C	A	G	T	G	A
gi|498424961|Anabaena inaequalis CCAP1446/1A	-	G	C	G	T	G	A	A	G	G	A	G	G	A	A	T	C	G	C	T	A	G	T	A	A	T	T	G	C	A	G	G	T	C	A	G	C	A	T	A	C	T	G	C	A	G	T	G	A
gi|298103735|Anabaena sphaerica f. conoidea 2LT27S09	-	T	C	G	T	G	A	A	G	G	A	G	G	A	A	T	C	G	C	T	A	G	T	A	A	T	T	G	C	A	G	G	T	C	A	G	C	A	T	A	C	T	G	C	A	G	T	G	A
RS0112	-	T	C	G	T	G	A	A	G	G	A	G	G	A	A	T	C	G	C	T	A	G	T	A	A	T	T	G	C	A	G	G	T	C	A	G	C	A	T	A	C	T	G	C	A	G	T	G	A
gi|298103734|Anabaena sp. 1LT27S03	-	T	C	G	T	G	A	A	G	G	A	G	G	A	A	T	C	G	C	T	A	G	T	A	A	T	T	G	C	A	G	G	T	C	A	G	C	A	T	A	C	T	G	C	A	G	T	G	A
gi|224776017|Anabaena bergii ANA283B	-	T	C	G	T	G	A	A	G	G	A	G	G	A	A	T	C	G	C	T	A	G	T	A	A	T	T	G	C	A	G	G	T	C	A	G	C	A	T	A	C	T	G	C	A	G	T	G	A
gi|51105623|Anabaena planctonica NIES-815	-	T	C	G	T	G	A	A	G	G	A	G	G	A	A	T	C	G	C	T	A	G	T	A	A	T	T	G	C	A	G	G	T	C	A	G	C	A	T	A	C	T	G	C	A	G	T	G	A
gi|299782184|Anabaena elliptica TAC453	-	T	C	G	T	G	A	A	G	G	A	G	G	A	A	T	C	G	C	T	A	G	T	A	A	T	T	G	C	A	G	G	T	C	A	G	C	A	T	A	C	T	G	C	A	G	T	G	A
gi|403213286|Anabaena sp. CCAP 1403/23	-	T	C	G	T	G	A	A	G	G	A	G	G	A	A	T	C	G	C	T	A	G	T	A	A	T	T	G	C	A	G	G	T	C	A	G	C	A	T	A	C	T	G	C	A	G	T	G	A
gi|302125117|Anabaena oryzae Ind3	-	T	C	G	T	G	A	A	G	G	A	G	G	A	A	T	C	G	C	T	A	G	T	A	A	T	T	G	C	A	G	G	T	C	A	G	C	A	T	A	T	T	G	C	A	G	T	G	A
gi|16944877|Aphanizomenon flos-aquae NIES81	-	T	C	G	T	G	A	A	G	G	A	G	G	A	A	T	C	G	C	T	A	G	T	A	A	T	T	G	C	A	G	G	T	C	A	G	C	A	T	A	C	T	G	C	A	G	T	G	A
gi|6522630|Aphanizomenon sp. PCC7905	-	T	C	G	T	G	A	A	G	G	A	G	G	A	A	T	C	G	C	T	A	G	T	A	A	T	T	G	C	A	G	G	T	C	A	G	C	A	T	A	C	T	G	C	A	G	T	G	A
gi|16944873|Aphanizomenon gracile PMC9402	-	T	C	G	T	G	A	A	G	G	A	G	G	A	A	T	C	G	C	T	A	G	T	A	A	T	T	G	C	A	G	G	T	C	A	G	C	A	T	A	C	T	G	C	A	G	T	G	A
gi|16944867|Aphanizomenon sp. 326	-	T	C	G	T	G	A	A	G	G	A	G	G	A	A	T	C	G	C	T	A	G	T	A	A	T	T	G	C	A	G	G	T	C	A	G	C	A	T	A	C	T	G	C	A	G	T	G	A
gi|23451680|Aphanizomenon sp. NH-5	-	T	C	G	T	G	A	A	G	G	A	G	G	A	A	T	C	G	C	T	A	G	T	A	A	T	T	G	C	A	G	G	T	C	A	G	C	A	T	A	C	T	G	C	A	G	T	G	A
gi|224776010|Aphanizomenon sp. 16D11	-	T	C	G	T	G	A	A	G	G	A	G	G	A	A	T	C	G	C	T	A	G	T	A	A	T	T	G	C	A	G	G	T	C	A	G	C	A	T	A	C	T	G	C	A	G	T	G	A
gi|4519611|Bacillus sp. SS9	-	G	C	G	T	G	A	A	G	C	T	G	G	A	A	T	C	G	C	T	A	G	T	A	A	T	C	G	C	G	G	A	T	C	A	G	C	A	T	G	C	C	G	C	G	G	T	G	A
gi|972718702|Calothrix desertica KSU-AQIQ-13	-	T	C	A	T	G	A	A	G	T	C	G	G	A	A	T	C	G	C	T	A	G	T	A	A	T	T	G	C	A	G	G	T	C	A	G	C	A	T	A	C	T	G	C	A	G	T	G	A
gi|498424953|Calothrix parietina CCAP1410/10	-	T	C	A	T	G	A	A	G	T	C	G	G	A	A	T	C	G	C	T	A	G	T	A	A	T	T	G	C	A	G	G	T	C	A	G	C	A	T	A	C	T	G	C	A	G	T	G	A
gi|118025372|Calothrix desertica PCC7102	-	T	C	A	T	G	A	A	G	T	C	G	G	A	A	T	C	G	C	T	A	G	T	A	A	T	T	G	C	A	G	G	T	C	A	G	C	A	T	A	C	T	G	C	A	G	T	G	A
gi|118025294|Calothrix sp. CAL3361	-	G	C	A	T	G	A	A	G	G	A	G	G	A	A	T	C	G	C	T	A	G	T	A	A	T	T	G	C	A	G	G	T	C	A	G	C	A	T	A	C	T	G	C	A	G	T	G	A
gi|498424966|Calothrix sp. CCAP1410/13	-	G	C	G	T	G	A	A	G	G	A	G	G	A	A	T	C	G	C	T	A	G	T	A	A	T	T	G	C	A	G	G	T	C	A	G	C	A	T	A	C	T	G	C	A	G	T	G	A
gi|374428316|Calothrix elsteri CCALA953	-	G	C	A	T	G	A	A	G	G	A	G	G	A	A	T	C	G	C	T	A	G	T	A	A	T	T	G	C	A	G	G	T	C	A	G	C	A	T	A	C	T	G	C	A	G	T	G	A
gi|1429270|Calothrix sp. D253	-	T	C	A	T	G	A	A	G	T	C	G	G	A	A	T	C	G	C	T	A	G	T	A	A	T	T	G	C	A	G	G	T	C	A	G	C	A	T	A	C	T	G	C	A	G	T	G	A
gi|269204821|Uncultured Cylindrospermopsis sp. clone TH16S108	-	T	C	G	T	G	A	A	G	G	A	G	G	A	A	T	C	G	C	T	A	G	T	A	A	T	T	G	C	A	G	G	T	C	A	G	C	A	T	A	C	T	G	C	A	G	T	G	A
gi|269204804|Uncultured Cylindrospermopsis sp. clone RY16S76	-	T	C	G	T	G	A	A	G	G	A	G	G	A	A	T	C	G	C	T	A	G	T	A	A	T	T	G	C	A	G	G	T	C	A	G	C	A	T	A	C	T	G	C	A	G	T	G	A
gi|47550549|Cylindrospermopsis raciborskii NIES993	-	T	C	G	T	G	A	A	G	G	A	G	G	A	A	T	C	G	C	T	A	G	T	A	A	T	T	G	C	A	G	G	T	C	A	G	C	A	T	A	C	T	G	C	A	G	T	G	A
gi|545336127|Cylindrospermopsis raciborskii Sidi08	-	T	C	G	T	G	A	A	G	G	A	G	G	A	A	T	C	G	C	T	A	G	T	A	A	T	T	G	C	A	G	G	T	C	A	G	C	A	T	A	C	T	G	C	A	G	T	G	A
gi|22476867|Cylindrospermopsis raciborskii Goon	-	T	C	G	T	G	A	A	G	G	A	G	G	A	A	T	C	G	C	T	A	G	T	A	A	T	T	G	C	A	G	G	T	C	A	G	C	A	T	A	C	T	G	C	A	G	T	G	A
gi|42538960|Fischerella sp. 1711	-	G	C	G	T	G	A	A	G	G	A	G	G	A	A	T	C	G	C	T	A	G	T	A	A	T	T	G	C	A	G	G	T	C	A	G	C	A	T	A	C	T	G	C	A	G	T	G	A
gi|14625359|Fischerella muscicola	-	G	C	G	T	G	A	A	G	G	T	G	G	A	A	T	C	G	C	T	A	G	T	A	A	T	T	G	C	A	G	G	T	C	A	G	C	A	T	A	C	T	G	C	G	G	T	G	A
gi|631250981|Fischerella thermalis PCC7521	-	-	-	-	-	-	-	-	-	-	-	-	-	-	-	-	-	-	-	-	-	-	-	-	-	-	-	-	-	-	-	-	-	-	-	-	-	-	-	-	-	-	-	-	-	-	-	-	-
gi|29824075|Fischerella major NIES592	-	G	C	G	T	G	A	A	G	T	C	G	G	A	A	T	C	G	C	T	A	G	T	A	A	T	T	G	C	A	G	G	T	C	A	G	C	A	T	A	C	T	G	C	A	G	T	G	A
gi|672442728|Fischerella ambigua UTEX1903	-	G	C	G	T	G	A	A	G	G	A	G	G	A	A	T	C	G	C	T	A	G	T	A	A	T	T	G	C	A	G	G	T	C	A	G	C	A	T	A	C	T	G	C	A	G	T	G	A
gi|659364859|Gloeobacter kilaueensis JS1	-	A	C	A	T	G	A	A	G	T	C	G	G	A	A	T	C	G	C	T	A	G	T	A	A	T	C	G	C	A	G	G	T	C	A	G	C	A	T	A	C	T	G	C	G	G	T	G	A
gi|444303860|Gloeobacter violaceus PCC7421	-	G	C	A	T	G	A	A	G	T	C	G	G	A	A	T	C	G	C	T	A	G	T	A	A	T	C	G	C	A	G	G	T	C	A	G	C	A	T	A	C	T	G	C	G	G	T	G	A
gi|482909462:2480808-2482299|Mastigocladopsis repens PCC10914	-	G	C	G	T	G	A	A	G	G	T	G	G	A	A	T	C	G	C	T	A	G	T	A	A	T	T	G	C	A	G	G	T	C	A	G	C	A	T	A	C	T	G	C	A	G	T	G	A
gi|327392156|Mastigocladus laminosus Shioteyu	-	G	C	G	T	G	A	A	G	T	C	G	G	A	A	T	C	G	C	T	A	G	T	A	A	T	T	G	C	A	G	G	T	C	A	G	C	A	T	A	C	T	G	C	A	G	T	G	A
gi|727099651|Mastigocladus sp. NTDV08	T	G	C	G	T	G	A	A	G	G	T	G	G	A	A	T	C	G	C	T	A	G	T	A	A	T	T	G	C	A	G	G	T	C	A	G	C	A	T	A	C	T	G	C	A	G	T	G	A
gi|159141857|Mastigocladus laminosus Kovacik1987/7B	-	G	C	G	T	G	A	A	G	T	C	G	G	A	A	T	C	G	C	T	A	G	T	A	A	T	T	G	C	A	G	G	T	C	A	G	C	A	T	A	C	T	G	C	A	G	T	G	A
gi|56550308|Nodularia harveyana Bo53	-	G	C	G	T	G	A	A	G	T	A	G	G	A	A	T	C	G	C	T	A	G	T	A	A	T	T	G	C	A	G	G	T	C	A	G	C	A	T	A	C	T	G	C	A	G	T	G	A
gi|56550305|Nodularia sphaerocarpa Up16a	-	G	C	G	T	G	A	A	G	T	C	G	G	A	A	T	C	G	C	T	A	G	T	A	A	T	T	G	C	A	G	G	T	C	A	G	C	A	T	A	C	T	G	C	A	G	T	G	A
gi|527692975|Nodularia moravica CCALA797	-	G	C	G	T	G	A	A	G	T	C	G	G	A	A	T	C	G	C	T	A	G	T	A	A	T	T	G	C	A	G	G	T	C	A	G	C	A	T	A	C	T	G	C	A	G	T	G	A
gi|19343359|Nodularia sp. PCC9350	-	G	C	G	T	G	A	A	G	T	C	G	G	A	A	T	C	G	C	T	A	G	T	A	A	T	T	G	C	A	G	G	T	C	A	G	C	A	T	A	C	T	G	C	A	G	T	G	A
gi|CP001037.1:2021489-2022977|Nostoc punctiforme PCC73102	-	G	C	G	T	G	A	A	G	G	A	G	G	A	A	T	C	G	C	T	A	G	T	A	A	T	T	G	C	A	G	G	T	C	A	G	C	A	T	A	C	T	G	C	A	G	T	G	A
gi|14625376|Pseudanabaena PCC7408	-	G	C	A	C	G	A	A	G	G	C	G	G	A	A	T	C	G	C	T	A	G	T	A	A	T	C	G	C	A	G	G	T	C	A	G	C	A	T	A	C	T	G	C	G	G	T	G	A
gi|89242019|Scytonema hofmanni PCC7110	-	-	-	-	-	-	-	-	-	-	-	-	-	-	-	-	-	-	-	-	-	-	-	-	-	-	-	-	-	-	-	-	-	-	-	-	-	-	-	-	-	-	-	-	-	-	-	-	-
gi|359457069|Scytonema cf. fritschii UCFS23	-	A	C	G	T	G	A	A	G	G	T	G	G	A	A	T	C	G	C	T	A	G	T	A	A	T	T	G	C	A	G	G	T	C	A	G	C	A	T	A	C	T	G	C	A	G	T	G	A
gi|319748277|Scytonema sp. UCFS10	-	G	C	G	T	G	A	A	G	T	C	G	G	A	A	T	C	G	C	T	A	G	T	A	A	T	T	G	C	A	G	G	T	C	A	G	C	A	T	A	C	T	G	C	A	G	T	G	A
gi|146335623|Scytonema crustaceum BDU40142 16S	-	G	C	A	T	G	A	A	G	G	A	G	G	A	A	T	C	G	C	T	A	G	T	A	A	T	C	G	C	A	G	G	T	C	A	G	C	A	T	A	C	T	G	C	G	G	T	G	A
gi|523578511|Scytonema arcangeli CCIBt3134	-	G	C	G	T	G	A	A	G	G	T	G	G	A	A	T	C	G	C	T	A	G	T	A	A	T	T	G	C	A	G	G	T	C	A	G	C	A	T	A	C	T	G	C	A	G	T	G	A
gi|1000297238|Scytonema bohneri MBDU104	-	G	C	G	C	G	A	A	G	T	C	G	G	A	A	T	C	G	C	T	A	G	T	A	A	T	T	G	C	A	G	G	T	C	A	G	C	A	T	A	C	G	G	C	A	G	T	G	A
gi|664803830|Scytonema mirabile SAG83.79	-	G	C	G	T	G	A	A	G	T	C	G	G	A	A	T	C	G	C	T	A	G	T	A	A	T	T	G	C	A	G	G	T	C	A	G	C	A	T	A	C	T	G	C	A	G	T	G	A
gi|571025777|Scytonema stuposum P13-MK35	-	T	C	G	T	G	A	A	G	G	T	G	G	A	A	T	C	G	C	T	A	G	T	A	A	T	T	G	C	A	G	G	T	C	A	G	C	A	T	A	C	T	G	C	A	G	T	G	A
gi|571025775|Scytonema javanicum U41-MK36	-	A	C	G	T	G	A	A	G	G	T	G	G	A	A	T	C	G	C	T	A	G	T	A	A	T	T	G	C	A	G	G	T	C	A	G	C	A	T	A	C	T	G	C	A	G	T	G	A
gi|571025776|Scytonema crispum U55-MK38	-	T	C	G	T	G	A	A	G	G	T	G	G	A	A	T	C	G	C	T	A	G	T	A	A	T	T	G	C	A	G	G	T	C	G	G	C	A	T	A	C	T	G	C	A	G	T	G	A
gi|42557824|Stigonema ocellatum SAG 48.90	-	G	C	G	T	G	A	A	G	G	T	G	G	A	A	T	C	G	C	T	A	G	T	A	A	T	T	G	C	A	G	G	T	C	A	G	C	A	T	A	C	T	G	C	A	G	T	G	A
gi|672930607|Stigonema dinghuense DHS0071	-	G	C	G	T	G	A	A	G	T	T	G	G	A	A	T	C	G	C	T	A	G	T	A	A	T	T	G	C	A	G	G	T	C	A	G	C	A	T	A	C	T	G	C	A	G	T	G	A
gi|690374674|Stigonema panniforme CBFSA-026 clone Hawaii-3	-	G	C	G	T	G	A	A	G	T	T	G	G	A	A	T	C	G	C	T	A	G	T	A	A	T	T	G	C	A	G	G	T	C	A	G	C	A	T	A	C	T	G	C	G	G	T	G	A
gi|690374668|Stigonema tomentosum CBFSA-028 clone CAT1C-5	-	G	C	G	T	G	A	A	G	T	T	G	G	A	A	T	C	G	C	T	A	G	T	A	A	T	T	G	C	A	G	G	T	C	A	G	C	A	T	A	C	T	G	C	A	G	T	G	A
gi|690374662|Stigonema hormoides CBFSA-030 clone CAT3A-3	-	G	C	G	T	G	A	A	G	T	T	G	G	A	A	T	C	G	C	T	A	G	T	A	A	T	T	G	C	A	G	G	T	C	A	G	C	A	T	A	C	T	G	C	A	G	T	G	A
gi|690374663|Stigonema informe CBFSA-034 clone Nor-1	-	G	C	G	T	G	A	A	G	T	T	G	G	A	A	T	C	G	C	T	A	G	T	A	A	T	C	G	C	A	G	G	T	C	A	G	C	A	T	A	C	T	G	C	A	G	T	G	A
gi|403213284|Anabaena cylindrica PCC7122	A	G	G	T	G	T	G	G	C	T	G	G	A	T	C	A	C	C	T	C	C	T	T	T	T	T	A	G	G	G	A	G	A	C	C	T	A	A	T	C	C	A	T	T	G	A	G	A	A
gi|21388238|Anabaena azotica	-	-	-	-	-	-	-	-	-	-	-	-	-	-	-	-	-	-	-	-	-	-	-	-	-	-	-	-	-	-	-	-	-	-	-	-	-	-	-	-	-	-	-	-	-	-	-	-	-
gi|4126696|Anabaena variabilis	A	G	G	-	-	-	-	-	-	-	-	-	-	-	-	-	-	-	-	-	-	-	-	-	-	-	-	-	-	-	-	-	-	-	-	-	-	-	-	-	-	-	-	-	-	-	-	-	-
gi|55162827|Anabaena oscillarioides BECID22	-	-	-	-	-	-	-	-	-	-	-	-	-	-	-	-	-	-	-	-	-	-	-	-	-	-	-	-	-	-	-	-	-	-	-	-	-	-	-	-	-	-	-	-	-	-	-	-	-
gi|6522637|Anabaena sp. PCC7108	A	G	G	-	-	-	-	-	-	-	-	-	-	-	-	-	-	-	-	-	-	-	-	-	-	-	-	-	-	-	-	-	-	-	-	-	-	-	-	-	-	-	-	-	-	-	-	-	-
gi|16945129|Anabaena sp. 299	A	G	G	T	G	T	G	G	C	T	G	G	A	T	C	A	C	C	T	C	C	T	T	T	-	-	-	-	-	-	-	-	-	-	-	-	-	-	-	-	-	-	-	-	-	-	-	-	-
gi|498424972|Anabaena catenula CCAP1403/27	A	G	G	T	G	T	G	G	C	T	G	G	A	T	C	A	C	C	T	C	C	T	T	T	T	A	G	G	G	A	G	A	C	C	T	A	A	T	C	C	A	T	T	T	A	G	A	A	A
gi|498424961|Anabaena inaequalis CCAP1446/1A	A	G	G	T	G	T	G	G	C	T	G	G	A	T	C	A	C	C	T	C	C	T	T	T	T	T	A	G	G	G	A	G	A	C	C	T	A	A	T	C	C	A	T	T	G	A	G	A	A
gi|298103735|Anabaena sphaerica f. conoidea 2LT27S09	A	G	G	T	G	T	G	G	C	T	G	G	A	T	C	A	C	C	T	C	C	T	T	T	-	-	-	-	-	-	-	-	-	-	-	-	-	-	-	-	-	-	-	-	-	-	-	-	-
RS0112	A	T	T	C	G	T	T	T	A	A	A	C	C	T	G	C	A	G	G	A	C	T	A	G	T	-	-	-	-	-	-	-	-	-	-	-	-	-	-	-	-	-	-	-	-	-	-	-	-
gi|298103734|Anabaena sp. 1LT27S03	A	G	G	T	G	T	G	G	C	T	G	G	A	T	C	A	C	C	T	C	C	T	T	T	-	-	-	-	-	-	-	-	-	-	-	-	-	-	-	-	-	-	-	-	-	-	-	-	-
gi|224776017|Anabaena bergii ANA283B	-	-	-	-	-	-	-	-	-	-	-	-	-	-	-	-	-	-	-	-	-	-	-	-	-	-	-	-	-	-	-	-	-	-	-	-	-	-	-	-	-	-	-	-	-	-	-	-	-
gi|51105623|Anabaena planctonica NIES-815	-	-	-	-	-	-	-	-	-	-	-	-	-	-	-	-	-	-	-	-	-	-	-	-	-	-	-	-	-	-	-	-	-	-	-	-	-	-	-	-	-	-	-	-	-	-	-	-	-
gi|299782184|Anabaena elliptica TAC453	-	-	-	-	-	-	-	-	-	-	-	-	-	-	-	-	-	-	-	-	-	-	-	-	-	-	-	-	-	-	-	-	-	-	-	-	-	-	-	-	-	-	-	-	-	-	-	-	-
gi|403213286|Anabaena sp. CCAP 1403/23	A	G	G	T	G	T	G	G	C	T	G	G	A	T	C	A	C	C	T	C	C	T	T	T	T	A	G	G	G	A	G	A	C	C	T	A	A	T	C	C	A	T	T	T	A	G	A	A	T
gi|302125117|Anabaena oryzae Ind3	A	G	G	T	-	-	-	-	-	-	-	-	-	-	-	-	-	-	-	-	-	-	-	-	-	-	-	-	-	-	-	-	-	-	-	-	-	-	-	-	-	-	-	-	-	-	-	-	-
gi|16944877|Aphanizomenon flos-aquae NIES81	A	G	G	T	G	T	G	G	C	T	G	G	A	T	C	A	C	C	T	C	C	T	T	T	-	-	-	-	-	-	-	-	-	-	-	-	-	-	-	-	-	-	-	-	-	-	-	-	-
gi|6522630|Aphanizomenon sp. PCC7905	A	G	G	-	-	-	-	-	-	-	-	-	-	-	-	-	-	-	-	-	-	-	-	-	-	-	-	-	-	-	-	-	-	-	-	-	-	-	-	-	-	-	-	-	-	-	-	-	-
gi|16944873|Aphanizomenon gracile PMC9402	A	G	G	T	G	T	G	G	C	T	G	G	A	T	C	A	C	C	T	C	C	T	T	T	-	-	-	-	-	-	-	-	-	-	-	-	-	-	-	-	-	-	-	-	-	-	-	-	-
gi|16944867|Aphanizomenon sp. 326	A	G	G	T	G	T	G	G	C	T	G	G	A	T	C	A	C	C	T	C	C	T	T	T	-	-	-	-	-	-	-	-	-	-	-	-	-	-	-	-	-	-	-	-	-	-	-	-	-
gi|23451680|Aphanizomenon sp. NH-5	-	-	-	-	-	-	-	-	-	-	-	-	-	-	-	-	-	-	-	-	-	-	-	-	-	-	-	-	-	-	-	-	-	-	-	-	-	-	-	-	-	-	-	-	-	-	-	-	-
gi|224776010|Aphanizomenon sp. 16D11	-	-	-	-	-	-	-	-	-	-	-	-	-	-	-	-	-	-	-	-	-	-	-	-	-	-	-	-	-	-	-	-	-	-	-	-	-	-	-	-	-	-	-	-	-	-	-	-	-
gi|4519611|Bacillus sp. SS9	A	G	G	T	G	C	G	-	-	-	-	-	-	-	-	-	-	-	-	-	-	-	-	-	-	-	-	-	-	-	-	-	-	-	-	-	-	-	-	-	-	-	-	-	-	-	-	-	-
gi|972718702|Calothrix desertica KSU-AQIQ-13	-	-	-	-	-	-	-	-	-	-	-	-	-	-	-	-	-	-	-	-	-	-	-	-	-	-	-	-	-	-	-	-	-	-	-	-	-	-	-	-	-	-	-	-	-	-	-	-	-
gi|498424953|Calothrix parietina CCAP1410/10	A	G	G	T	G	T	G	G	C	T	G	G	A	T	C	A	C	C	T	C	C	T	T	T	T	T	A	G	G	G	A	G	A	C	C	T	A	C	C	-	-	-	-	G	T	T	C	C	-
gi|118025372|Calothrix desertica PCC7102	A	G	G	T	G	T	G	G	C	T	G	G	A	T	C	A	C	C	T	C	C	T	T	T	T	T	A	G	G	G	A	G	A	C	C	T	A	C	C	C	A	A	C	T	T	G	T	T	C
gi|118025294|Calothrix sp. CAL3361	-	-	-	-	-	-	-	-	-	-	-	-	-	-	-	-	-	-	-	-	-	-	-	-	-	-	-	-	-	-	-	-	-	-	-	-	-	-	-	-	-	-	-	-	-	-	-	-	-
gi|498424966|Calothrix sp. CCAP1410/13	A	G	G	T	G	T	G	G	C	T	G	G	A	T	C	A	C	C	T	C	C	T	T	T	T	A	G	G	G	A	G	A	C	C	T	A	C	C	C	A	A	T	C	A	G	A	G	A	G
gi|374428316|Calothrix elsteri CCALA953	A	G	G	T	G	T	G	G	C	T	G	G	A	T	C	A	C	C	T	C	C	T	-	-	-	-	-	-	-	-	-	-	-	-	-	-	-	-	-	-	-	-	-	-	-	-	-	-	-
gi|1429270|Calothrix sp. D253	A	G	-	-	-	-	-	-	-	-	-	-	-	-	-	-	-	-	-	-	-	-	-	-	-	-	-	-	-	-	-	-	-	-	-	-	-	-	-	-	-	-	-	-	-	-	-	-	-
gi|269204821|Uncultured Cylindrospermopsis sp. clone TH16S108	A	G	G	T	G	T	G	G	C	T	G	G	A	T	C	A	C	C	T	C	C	T	T	T	-	-	-	-	-	-	-	-	-	-	-	-	-	-	-	-	-	-	-	-	-	-	-	-	-
gi|269204804|Uncultured Cylindrospermopsis sp. clone RY16S76	A	G	G	T	G	T	G	G	C	T	G	G	A	T	C	A	C	C	T	C	C	T	T	T	-	-	-	-	-	-	-	-	-	-	-	-	-	-	-	-	-	-	-	-	-	-	-	-	-
gi|47550549|Cylindrospermopsis raciborskii NIES993	-	-	-	-	-	-	-	-	-	-	-	-	-	-	-	-	-	-	-	-	-	-	-	-	-	-	-	-	-	-	-	-	-	-	-	-	-	-	-	-	-	-	-	-	-	-	-	-	-
gi|545336127|Cylindrospermopsis raciborskii Sidi08	-	-	-	-	-	-	-	-	-	-	-	-	-	-	-	-	-	-	-	-	-	-	-	-	-	-	-	-	-	-	-	-	-	-	-	-	-	-	-	-	-	-	-	-	-	-	-	-	-
gi|22476867|Cylindrospermopsis raciborskii Goon	-	-	-	-	-	-	-	-	-	-	-	-	-	-	-	-	-	-	-	-	-	-	-	-	-	-	-	-	-	-	-	-	-	-	-	-	-	-	-	-	-	-	-	-	-	-	-	-	-
gi|42538960|Fischerella sp. 1711	-	-	-	-	-	-	-	-	-	-	-	-	-	-	-	-	-	-	-	-	-	-	-	-	-	-	-	-	-	-	-	-	-	-	-	-	-	-	-	-	-	-	-	-	-	-	-	-	-
gi|14625359|Fischerella muscicola	G	G	-	-	-	-	-	-	-	-	-	-	-	-	-	-	-	-	-	-	-	-	-	-	-	-	-	-	-	-	-	-	-	-	-	-	-	-	-	-	-	-	-	-	-	-	-	-	-
gi|631250981|Fischerella thermalis PCC7521	-	-	-	-	-	-	-	-	-	-	-	-	-	-	-	-	-	-	-	-	-	-	-	-	-	-	-	-	-	-	-	-	-	-	-	-	-	-	-	-	-	-	-	-	-	-	-	-	-
gi|29824075|Fischerella major NIES592	A	G	-	-	-	-	-	-	-	-	-	-	-	-	-	-	-	-	-	-	-	-	-	-	-	-	-	-	-	-	-	-	-	-	-	-	-	-	-	-	-	-	-	-	-	-	-	-	-
gi|672442728|Fischerella ambigua UTEX1903	-	-	-	-	-	-	-	-	-	-	-	-	-	-	-	-	-	-	-	-	-	-	-	-	-	-	-	-	-	-	-	-	-	-	-	-	-	-	-	-	-	-	-	-	-	-	-	-	-
gi|659364859|Gloeobacter kilaueensis JS1	A	G	G	T	G	C	G	G	C	T	G	G	A	T	C	A	C	C	T	C	C	T	T	T	-	-	-	-	-	-	-	-	-	-	-	-	-	-	-	-	-	-	-	-	-	-	-	-	-
gi|444303860|Gloeobacter violaceus PCC7421	A	G	G	T	G	C	G	G	C	T	G	G	A	T	C	A	C	C	T	C	C	T	T	T	-	-	-	-	-	-	-	-	-	-	-	-	-	-	-	-	-	-	-	-	-	-	-	-	-
gi|482909462:2480808-2482299|Mastigocladopsis repens PCC10914	A	G	G	T	G	T	G	G	C	T	G	G	A	T	C	A	C	C	T	C	C	T	T	T	T	T	-	-	-	-	-	-	-	-	-	-	-	-	-	-	-	-	-	-	-	-	-	-	-
gi|327392156|Mastigocladus laminosus Shioteyu	-	-	-	-	-	-	-	-	-	-	-	-	-	-	-	-	-	-	-	-	-	-	-	-	-	-	-	-	-	-	-	-	-	-	-	-	-	-	-	-	-	-	-	-	-	-	-	-	-
gi|727099651|Mastigocladus sp. NTDV08	-	-	-	-	-	-	-	-	-	-	-	-	-	-	-	-	-	-	-	-	-	-	-	-	-	-	-	-	-	-	-	-	-	-	-	-	-	-	-	-	-	-	-	-	-	-	-	-	-
gi|159141857|Mastigocladus laminosus Kovacik1987/7B	-	-	-	-	-	-	-	-	-	-	-	-	-	-	-	-	-	-	-	-	-	-	-	-	-	-	-	-	-	-	-	-	-	-	-	-	-	-	-	-	-	-	-	-	-	-	-	-	-
gi|56550308|Nodularia harveyana Bo53	A	G	G	T	G	T	G	G	C	T	G	G	A	T	C	A	C	C	T	C	C	T	T	T	T	A	G	G	G	A	G	A	C	C	T	A	A	T	C	C	A	C	T	C	A	G	A	A	A
gi|56550305|Nodularia sphaerocarpa Up16a	-	-	-	-	-	-	-	-	-	-	-	-	-	-	-	-	-	-	-	-	-	-	-	-	-	-	-	-	-	-	-	-	-	-	-	-	-	-	-	-	-	-	-	-	-	-	-	-	-
gi|527692975|Nodularia moravica CCALA797	A	G	G	T	G	T	G	G	C	T	G	G	A	T	C	A	C	C	T	C	C	T	T	T	T	A	G	G	G	A	G	A	C	C	T	A	A	T	C	C	A	C	T	C	A	A	A	C	A
gi|19343359|Nodularia sp. PCC9350	A	G	G	-	-	-	-	-	-	-	-	-	-	-	-	-	-	-	-	-	-	-	-	-	-	-	-	-	-	-	-	-	-	-	-	-	-	-	-	-	-	-	-	-	-	-	-	-	-
gi|CP001037.1:2021489-2022977|Nostoc punctiforme PCC73102	A	G	G	T	G	T	G	G	C	T	G	G	A	T	C	A	C	C	T	C	C	T	T	T	-	-	-	-	-	-	-	-	-	-	-	-	-	-	-	-	-	-	-	-	-	-	-	-	-
gi|14625376|Pseudanabaena PCC7408	A	G	G	-	-	-	-	-	-	-	-	-	-	-	-	-	-	-	-	-	-	-	-	-	-	-	-	-	-	-	-	-	-	-	-	-	-	-	-	-	-	-	-	-	-	-	-	-	-
gi|89242019|Scytonema hofmanni PCC7110	-	-	-	-	-	-	-	-	-	-	-	-	-	-	-	-	-	-	-	-	-	-	-	-	-	-	-	-	-	-	-	-	-	-	-	-	-	-	-	-	-	-	-	-	-	-	-	-	-
gi|359457069|Scytonema cf. fritschii UCFS23	-	-	-	-	-	-	-	-	-	-	-	-	-	-	-	-	-	-	-	-	-	-	-	-	-	-	-	-	-	-	-	-	-	-	-	-	-	-	-	-	-	-	-	-	-	-	-	-	-
gi|319748277|Scytonema sp. UCFS10	A	G	G	T	G	T	G	G	C	T	G	G	A	T	C	A	C	C	T	C	C	T	T	T	-	-	-	-	-	-	-	-	-	-	-	-	-	-	-	-	-	-	-	-	-	-	-	-	-
gi|146335623|Scytonema crustaceum BDU40142 16S	-	-	-	-	-	-	-	-	-	-	-	-	-	-	-	-	-	-	-	-	-	-	-	-	-	-	-	-	-	-	-	-	-	-	-	-	-	-	-	-	-	-	-	-	-	-	-	-	-
gi|523578511|Scytonema arcangeli CCIBt3134	-	-	-	-	-	-	-	-	-	-	-	-	-	-	-	-	-	-	-	-	-	-	-	-	-	-	-	-	-	-	-	-	-	-	-	-	-	-	-	-	-	-	-	-	-	-	-	-	-
gi|1000297238|Scytonema bohneri MBDU104	-	-	-	-	-	-	-	-	-	-	-	-	-	-	-	-	-	-	-	-	-	-	-	-	-	-	-	-	-	-	-	-	-	-	-	-	-	-	-	-	-	-	-	-	-	-	-	-	-
gi|664803830|Scytonema mirabile SAG83.79	A	G	G	T	G	T	G	G	C	T	G	G	A	T	C	A	C	C	T	C	C	T	T	-	-	-	-	-	-	-	-	-	-	-	-	-	-	-	-	-	-	-	-	-	-	-	-	-	-
gi|571025777|Scytonema stuposum P13-MK35	A	G	G	T	G	T	G	G	C	T	G	G	A	T	C	A	C	C	T	C	C	T	T	T	A	C	A	G	G	G	A	G	A	C	C	A	A	C	C	T	C	A	A	G	G	T	C	A	T
gi|571025775|Scytonema javanicum U41-MK36	A	G	G	T	G	T	G	G	C	T	G	G	A	T	C	A	C	C	T	C	C	T	T	T	A	T	A	G	G	G	A	G	A	C	C	T	A	A	T	C	-	-	A	G	G	T	C	A	-
gi|571025776|Scytonema crispum U55-MK38	A	G	G	T	G	T	G	G	C	T	G	G	A	T	C	A	C	C	T	C	C	T	T	T	A	A	A	G	G	G	A	G	A	C	C	T	T	A	T	C	-	-	A	A	G	T	G	A	-
gi|42557824|Stigonema ocellatum SAG 48.90	-	-	-	-	-	-	-	-	-	-	-	-	-	-	-	-	-	-	-	-	-	-	-	-	-	-	-	-	-	-	-	-	-	-	-	-	-	-	-	-	-	-	-	-	-	-	-	-	-
gi|672930607|Stigonema dinghuense DHS0071	-	-	-	-	-	-	-	-	-	-	-	-	-	-	-	-	-	-	-	-	-	-	-	-	-	-	-	-	-	-	-	-	-	-	-	-	-	-	-	-	-	-	-	-	-	-	-	-	-
gi|690374674|Stigonema panniforme CBFSA-026 clone Hawaii-3	-	-	-	-	-	-	-	-	-	-	-	-	-	-	-	-	-	-	-	-	-	-	-	-	-	-	-	-	-	-	-	-	-	-	-	-	-	-	-	-	-	-	-	-	-	-	-	-	-
gi|690374668|Stigonema tomentosum CBFSA-028 clone CAT1C-5	-	-	-	-	-	-	-	-	-	-	-	-	-	-	-	-	-	-	-	-	-	-	-	-	-	-	-	-	-	-	-	-	-	-	-	-	-	-	-	-	-	-	-	-	-	-	-	-	-
gi|690374662|Stigonema hormoides CBFSA-030 clone CAT3A-3	-	-	-	-	-	-	-	-	-	-	-	-	-	-	-	-	-	-	-	-	-	-	-	-	-	-	-	-	-	-	-	-	-	-	-	-	-	-	-	-	-	-	-	-	-	-	-	-	-
gi|690374663|Stigonema informe CBFSA-034 clone Nor-1	-	-	-	-	-	-	-	-	-	-	-	-	-	-	-	-	-	-	-	-	-	-	-	-	-	-	-	-	-	-	-	-	-	-	-	-	-	-	-	-	-	-	-	-	-	-	-	-	-
gi|403213284|Anabaena cylindrica PCC7122	-	-	-	-	-	-	-	-	-	-	-	-	-	-	-	-	-	-	-	-	-	-	-	-	-	-	-	-	-	-	-	-	-	-	-	-	-	-	-	-	-	-	-	-	-	-	-	-	-
gi|21388238|Anabaena azotica	-	-	-	-	-	-	-	-	-	-	-	-	-	-	-	-	-	-	-	-	-	-	-	-	-	-	-	-	-	-	-	-	-	-	-	-	-	-	-	-	-	-	-	-	-	-	-	-	-
gi|4126696|Anabaena variabilis	-	-	-	-	-	-	-	-	-	-	-	-	-	-	-	-	-	-	-	-	-	-	-	-	-	-	-	-	-	-	-	-	-	-	-	-	-	-	-	-	-	-	-	-	-	-	-	-	-
gi|55162827|Anabaena oscillarioides BECID22	-	-	-	-	-	-	-	-	-	-	-	-	-	-	-	-	-	-	-	-	-	-	-	-	-	-	-	-	-	-	-	-	-	-	-	-	-	-	-	-	-	-	-	-	-	-	-	-	-
gi|6522637|Anabaena sp. PCC7108	-	-	-	-	-	-	-	-	-	-	-	-	-	-	-	-	-	-	-	-	-	-	-	-	-	-	-	-	-	-	-	-	-	-	-	-	-	-	-	-	-	-	-	-	-	-	-	-	-
gi|16945129|Anabaena sp. 299	-	-	-	-	-	-	-	-	-	-	-	-	-	-	-	-	-	-	-	-	-	-	-	-	-	-	-	-	-	-	-	-	-	-	-	-	-	-	-	-	-	-	-	-	-	-	-	-	-
gi|498424972|Anabaena catenula CCAP1403/27	-	-	-	-	-	-	-	-	-	-	-	-	-	-	-	-	-	-	-	-	-	-	-	-	-	-	-	-	-	-	-	-	-	-	-	-	-	-	-	-	-	-	-	-	-	-	-	-	-
gi|498424961|Anabaena inaequalis CCAP1446/1A	-	-	-	-	-	-	-	-	-	-	-	-	-	-	-	-	-	-	-	-	-	-	-	-	-	-	-	-	-	-	-	-	-	-	-	-	-	-	-	-	-	-	-	-	-	-	-	-	-
gi|298103735|Anabaena sphaerica f. conoidea 2LT27S09	-	-	-	-	-	-	-	-	-	-	-	-	-	-	-	-	-	-	-	-	-	-	-	-	-	-	-	-	-	-	-	-	-	-	-	-	-	-	-	-	-	-	-	-	-	-	-	-	-
RS0112	-	-	-	-	-	-	-	-	-	-	-	-	-	-	-	-	-	-	-	-	-	-	-	-	-	-	-	-	-	-	-	-	-	-	-	-	-	-	-	-	-	-	-	-	-	-	-	-	-
gi|298103734|Anabaena sp. 1LT27S03	-	-	-	-	-	-	-	-	-	-	-	-	-	-	-	-	-	-	-	-	-	-	-	-	-	-	-	-	-	-	-	-	-	-	-	-	-	-	-	-	-	-	-	-	-	-	-	-	-
gi|224776017|Anabaena bergii ANA283B	-	-	-	-	-	-	-	-	-	-	-	-	-	-	-	-	-	-	-	-	-	-	-	-	-	-	-	-	-	-	-	-	-	-	-	-	-	-	-	-	-	-	-	-	-	-	-	-	-
gi|51105623|Anabaena planctonica NIES-815	-	-	-	-	-	-	-	-	-	-	-	-	-	-	-	-	-	-	-	-	-	-	-	-	-	-	-	-	-	-	-	-	-	-	-	-	-	-	-	-	-	-	-	-	-	-	-	-	-
gi|299782184|Anabaena elliptica TAC453	-	-	-	-	-	-	-	-	-	-	-	-	-	-	-	-	-	-	-	-	-	-	-	-	-	-	-	-	-	-	-	-	-	-	-	-	-	-	-	-	-	-	-	-	-	-	-	-	-
gi|403213286|Anabaena sp. CCAP 1403/23	-	-	-	-	-	-	-	-	-	-	-	-	-	-	-	-	-	-	-	-	-	-	-	-	-	-	-	-	-	-	-	-	-	-	-	-	-	-	-	-	-	-	-	-	-	-	-	-	-
gi|302125117|Anabaena oryzae Ind3	-	-	-	-	-	-	-	-	-	-	-	-	-	-	-	-	-	-	-	-	-	-	-	-	-	-	-	-	-	-	-	-	-	-	-	-	-	-	-	-	-	-	-	-	-	-	-	-	-
gi|16944877|Aphanizomenon flos-aquae NIES81	-	-	-	-	-	-	-	-	-	-	-	-	-	-	-	-	-	-	-	-	-	-	-	-	-	-	-	-	-	-	-	-	-	-	-	-	-	-	-	-	-	-	-	-	-	-	-	-	-
gi|6522630|Aphanizomenon sp. PCC7905	-	-	-	-	-	-	-	-	-	-	-	-	-	-	-	-	-	-	-	-	-	-	-	-	-	-	-	-	-	-	-	-	-	-	-	-	-	-	-	-	-	-	-	-	-	-	-	-	-
gi|16944873|Aphanizomenon gracile PMC9402	-	-	-	-	-	-	-	-	-	-	-	-	-	-	-	-	-	-	-	-	-	-	-	-	-	-	-	-	-	-	-	-	-	-	-	-	-	-	-	-	-	-	-	-	-	-	-	-	-
gi|16944867|Aphanizomenon sp. 326	-	-	-	-	-	-	-	-	-	-	-	-	-	-	-	-	-	-	-	-	-	-	-	-	-	-	-	-	-	-	-	-	-	-	-	-	-	-	-	-	-	-	-	-	-	-	-	-	-
gi|23451680|Aphanizomenon sp. NH-5	-	-	-	-	-	-	-	-	-	-	-	-	-	-	-	-	-	-	-	-	-	-	-	-	-	-	-	-	-	-	-	-	-	-	-	-	-	-	-	-	-	-	-	-	-	-	-	-	-
gi|224776010|Aphanizomenon sp. 16D11	-	-	-	-	-	-	-	-	-	-	-	-	-	-	-	-	-	-	-	-	-	-	-	-	-	-	-	-	-	-	-	-	-	-	-	-	-	-	-	-	-	-	-	-	-	-	-	-	-
gi|4519611|Bacillus sp. SS9	-	-	-	-	-	-	-	-	-	-	-	-	-	-	-	-	-	-	-	-	-	-	-	-	-	-	-	-	-	-	-	-	-	-	-	-	-	-	-	-	-	-	-	-	-	-	-	-	-
gi|972718702|Calothrix desertica KSU-AQIQ-13	-	-	-	-	-	-	-	-	-	-	-	-	-	-	-	-	-	-	-	-	-	-	-	-	-	-	-	-	-	-	-	-	-	-	-	-	-	-	-	-	-	-	-	-	-	-	-	-	-
gi|498424953|Calothrix parietina CCAP1410/10	-	-	-	-	-	-	-	-	-	-	-	-	-	-	-	-	-	-	-	-	-	-	-	-	-	-	-	-	-	-	-	-	-	-	-	-	-	-	-	-	-	-	-	-	-	-	-	-	-
gi|118025372|Calothrix desertica PCC7102	-	-	-	-	-	-	-	-	-	-	-	-	-	-	-	-	-	-	-	-	-	-	-	-	-	-	-	-	-	-	-	-	-	-	-	-	-	-	-	-	-	-	-	-	-	-	-	-	-
gi|118025294|Calothrix sp. CAL3361	-	-	-	-	-	-	-	-	-	-	-	-	-	-	-	-	-	-	-	-	-	-	-	-	-	-	-	-	-	-	-	-	-	-	-	-	-	-	-	-	-	-	-	-	-	-	-	-	-
gi|498424966|Calothrix sp. CCAP1410/13	-	-	-	-	-	-	-	-	-	-	-	-	-	-	-	-	-	-	-	-	-	-	-	-	-	-	-	-	-	-	-	-	-	-	-	-	-	-	-	-	-	-	-	-	-	-	-	-	-
gi|374428316|Calothrix elsteri CCALA953	-	-	-	-	-	-	-	-	-	-	-	-	-	-	-	-	-	-	-	-	-	-	-	-	-	-	-	-	-	-	-	-	-	-	-	-	-	-	-	-	-	-	-	-	-	-	-	-	-
gi|1429270|Calothrix sp. D253	-	-	-	-	-	-	-	-	-	-	-	-	-	-	-	-	-	-	-	-	-	-	-	-	-	-	-	-	-	-	-	-	-	-	-	-	-	-	-	-	-	-	-	-	-	-	-	-	-
gi|269204821|Uncultured Cylindrospermopsis sp. clone TH16S108	-	-	-	-	-	-	-	-	-	-	-	-	-	-	-	-	-	-	-	-	-	-	-	-	-	-	-	-	-	-	-	-	-	-	-	-	-	-	-	-	-	-	-	-	-	-	-	-	-
gi|269204804|Uncultured Cylindrospermopsis sp. clone RY16S76	-	-	-	-	-	-	-	-	-	-	-	-	-	-	-	-	-	-	-	-	-	-	-	-	-	-	-	-	-	-	-	-	-	-	-	-	-	-	-	-	-	-	-	-	-	-	-	-	-
gi|47550549|Cylindrospermopsis raciborskii NIES993	-	-	-	-	-	-	-	-	-	-	-	-	-	-	-	-	-	-	-	-	-	-	-	-	-	-	-	-	-	-	-	-	-	-	-	-	-	-	-	-	-	-	-	-	-	-	-	-	-
gi|545336127|Cylindrospermopsis raciborskii Sidi08	-	-	-	-	-	-	-	-	-	-	-	-	-	-	-	-	-	-	-	-	-	-	-	-	-	-	-	-	-	-	-	-	-	-	-	-	-	-	-	-	-	-	-	-	-	-	-	-	-
gi|22476867|Cylindrospermopsis raciborskii Goon	-	-	-	-	-	-	-	-	-	-	-	-	-	-	-	-	-	-	-	-	-	-	-	-	-	-	-	-	-	-	-	-	-	-	-	-	-	-	-	-	-	-	-	-	-	-	-	-	-
gi|42538960|Fischerella sp. 1711	-	-	-	-	-	-	-	-	-	-	-	-	-	-	-	-	-	-	-	-	-	-	-	-	-	-	-	-	-	-	-	-	-	-	-	-	-	-	-	-	-	-	-	-	-	-	-	-	-
gi|14625359|Fischerella muscicola	-	-	-	-	-	-	-	-	-	-	-	-	-	-	-	-	-	-	-	-	-	-	-	-	-	-	-	-	-	-	-	-	-	-	-	-	-	-	-	-	-	-	-	-	-	-	-	-	-
gi|631250981|Fischerella thermalis PCC7521	-	-	-	-	-	-	-	-	-	-	-	-	-	-	-	-	-	-	-	-	-	-	-	-	-	-	-	-	-	-	-	-	-	-	-	-	-	-	-	-	-	-	-	-	-	-	-	-	-
gi|29824075|Fischerella major NIES592	-	-	-	-	-	-	-	-	-	-	-	-	-	-	-	-	-	-	-	-	-	-	-	-	-	-	-	-	-	-	-	-	-	-	-	-	-	-	-	-	-	-	-	-	-	-	-	-	-
gi|672442728|Fischerella ambigua UTEX1903	-	-	-	-	-	-	-	-	-	-	-	-	-	-	-	-	-	-	-	-	-	-	-	-	-	-	-	-	-	-	-	-	-	-	-	-	-	-	-	-	-	-	-	-	-	-	-	-	-
gi|659364859|Gloeobacter kilaueensis JS1	-	-	-	-	-	-	-	-	-	-	-	-	-	-	-	-	-	-	-	-	-	-	-	-	-	-	-	-	-	-	-	-	-	-	-	-	-	-	-	-	-	-	-	-	-	-	-	-	-
gi|444303860|Gloeobacter violaceus PCC7421	-	-	-	-	-	-	-	-	-	-	-	-	-	-	-	-	-	-	-	-	-	-	-	-	-	-	-	-	-	-	-	-	-	-	-	-	-	-	-	-	-	-	-	-	-	-	-	-	-
gi|482909462:2480808-2482299|Mastigocladopsis repens PCC10914	-	-	-	-	-	-	-	-	-	-	-	-	-	-	-	-	-	-	-	-	-	-	-	-	-	-	-	-	-	-	-	-	-	-	-	-	-	-	-	-	-	-	-	-	-	-	-	-	-
gi|327392156|Mastigocladus laminosus Shioteyu	-	-	-	-	-	-	-	-	-	-	-	-	-	-	-	-	-	-	-	-	-	-	-	-	-	-	-	-	-	-	-	-	-	-	-	-	-	-	-	-	-	-	-	-	-	-	-	-	-
gi|727099651|Mastigocladus sp. NTDV08	-	-	-	-	-	-	-	-	-	-	-	-	-	-	-	-	-	-	-	-	-	-	-	-	-	-	-	-	-	-	-	-	-	-	-	-	-	-	-	-	-	-	-	-	-	-	-	-	-
gi|159141857|Mastigocladus laminosus Kovacik1987/7B	-	-	-	-	-	-	-	-	-	-	-	-	-	-	-	-	-	-	-	-	-	-	-	-	-	-	-	-	-	-	-	-	-	-	-	-	-	-	-	-	-	-	-	-	-	-	-	-	-
gi|56550308|Nodularia harveyana Bo53	-	-	-	-	-	-	-	-	-	-	-	-	-	-	-	-	-	-	-	-	-	-	-	-	-	-	-	-	-	-	-	-	-	-	-	-	-	-	-	-	-	-	-	-	-	-	-	-	-
gi|56550305|Nodularia sphaerocarpa Up16a	-	-	-	-	-	-	-	-	-	-	-	-	-	-	-	-	-	-	-	-	-	-	-	-	-	-	-	-	-	-	-	-	-	-	-	-	-	-	-	-	-	-	-	-	-	-	-	-	-
gi|527692975|Nodularia moravica CCALA797	-	-	-	-	-	-	-	-	-	-	-	-	-	-	-	-	-	-	-	-	-	-	-	-	-	-	-	-	-	-	-	-	-	-	-	-	-	-	-	-	-	-	-	-	-	-	-	-	-
gi|19343359|Nodularia sp. PCC9350	-	-	-	-	-	-	-	-	-	-	-	-	-	-	-	-	-	-	-	-	-	-	-	-	-	-	-	-	-	-	-	-	-	-	-	-	-	-	-	-	-	-	-	-	-	-	-	-	-
gi|CP001037.1:2021489-2022977|Nostoc punctiforme PCC73102	-	-	-	-	-	-	-	-	-	-	-	-	-	-	-	-	-	-	-	-	-	-	-	-	-	-	-	-	-	-	-	-	-	-	-	-	-	-	-	-	-	-	-	-	-	-	-	-	-
gi|14625376|Pseudanabaena PCC7408	-	-	-	-	-	-	-	-	-	-	-	-	-	-	-	-	-	-	-	-	-	-	-	-	-	-	-	-	-	-	-	-	-	-	-	-	-	-	-	-	-	-	-	-	-	-	-	-	-
gi|89242019|Scytonema hofmanni PCC7110	-	-	-	-	-	-	-	-	-	-	-	-	-	-	-	-	-	-	-	-	-	-	-	-	-	-	-	-	-	-	-	-	-	-	-	-	-	-	-	-	-	-	-	-	-	-	-	-	-
gi|359457069|Scytonema cf. fritschii UCFS23	-	-	-	-	-	-	-	-	-	-	-	-	-	-	-	-	-	-	-	-	-	-	-	-	-	-	-	-	-	-	-	-	-	-	-	-	-	-	-	-	-	-	-	-	-	-	-	-	-
gi|319748277|Scytonema sp. UCFS10	-	-	-	-	-	-	-	-	-	-	-	-	-	-	-	-	-	-	-	-	-	-	-	-	-	-	-	-	-	-	-	-	-	-	-	-	-	-	-	-	-	-	-	-	-	-	-	-	-
gi|146335623|Scytonema crustaceum BDU40142 16S	-	-	-	-	-	-	-	-	-	-	-	-	-	-	-	-	-	-	-	-	-	-	-	-	-	-	-	-	-	-	-	-	-	-	-	-	-	-	-	-	-	-	-	-	-	-	-	-	-
gi|523578511|Scytonema arcangeli CCIBt3134	-	-	-	-	-	-	-	-	-	-	-	-	-	-	-	-	-	-	-	-	-	-	-	-	-	-	-	-	-	-	-	-	-	-	-	-	-	-	-	-	-	-	-	-	-	-	-	-	-
gi|1000297238|Scytonema bohneri MBDU104	-	-	-	-	-	-	-	-	-	-	-	-	-	-	-	-	-	-	-	-	-	-	-	-	-	-	-	-	-	-	-	-	-	-	-	-	-	-	-	-	-	-	-	-	-	-	-	-	-
gi|664803830|Scytonema mirabile SAG83.79	-	-	-	-	-	-	-	-	-	-	-	-	-	-	-	-	-	-	-	-	-	-	-	-	-	-	-	-	-	-	-	-	-	-	-	-	-	-	-	-	-	-	-	-	-	-	-	-	-
gi|571025777|Scytonema stuposum P13-MK35	T	C	A	C	C	G	G	A	A	A	A	A	T	T	C	A	G	C	A	A	T	C	T	G	A	C	G	C	T	T	G	A	T	A	G	T	C	A	G	T	C	T	G	C	T	G	G	G	T
gi|571025775|Scytonema javanicum U41-MK36	T	-	G	C	A	G	-	-	-	-	A	G	T	T	T	T	G	C	A	A	-	-	-	-	-	-	-	-	-	-	-	-	-	-	-	-	-	-	G	A	A	T	G	C	T	G	G	T	T
gi|571025776|Scytonema crispum U55-MK38	T	-	G	G	A	A	T	G	C	T	A	G	T	T	C	A	G	C	A	A	T	C	A	G	G	T	G	A	T	G	A	A	A	A	G	C	C	T	G	A	C	T	G	C	T	G	G	A	T
gi|42557824|Stigonema ocellatum SAG 48.90	-	-	-	-	-	-	-	-	-	-	-	-	-	-	-	-	-	-	-	-	-	-	-	-	-	-	-	-	-	-	-	-	-	-	-	-	-	-	-	-	-	-	-	-	-	-	-	-	-
gi|672930607|Stigonema dinghuense DHS0071	-	-	-	-	-	-	-	-	-	-	-	-	-	-	-	-	-	-	-	-	-	-	-	-	-	-	-	-	-	-	-	-	-	-	-	-	-	-	-	-	-	-	-	-	-	-	-	-	-
gi|690374674|Stigonema panniforme CBFSA-026 clone Hawaii-3	-	-	-	-	-	-	-	-	-	-	-	-	-	-	-	-	-	-	-	-	-	-	-	-	-	-	-	-	-	-	-	-	-	-	-	-	-	-	-	-	-	-	-	-	-	-	-	-	-
gi|690374668|Stigonema tomentosum CBFSA-028 clone CAT1C-5	-	-	-	-	-	-	-	-	-	-	-	-	-	-	-	-	-	-	-	-	-	-	-	-	-	-	-	-	-	-	-	-	-	-	-	-	-	-	-	-	-	-	-	-	-	-	-	-	-
gi|690374662|Stigonema hormoides CBFSA-030 clone CAT3A-3	-	-	-	-	-	-	-	-	-	-	-	-	-	-	-	-	-	-	-	-	-	-	-	-	-	-	-	-	-	-	-	-	-	-	-	-	-	-	-	-	-	-	-	-	-	-	-	-	-
gi|690374663|Stigonema informe CBFSA-034 clone Nor-1	-	-	-	-	-	-	-	-	-	-	-	-	-	-	-	-	-	-	-	-	-	-	-	-	-	-	-	-	-	-	-	-	-	-	-	-	-	-	-	-	-	-	-	-	-	-	-	-	-
gi|403213284|Anabaena cylindrica PCC7122	-	-	-	-	-	-	-	-	-	-	-	-	-	-	-	-	-	-	-
gi|21388238|Anabaena azotica	-	-	-	-	-	-	-	-	-	-	-	-	-	-	-	-	-	-	-
gi|4126696|Anabaena variabilis	-	-	-	-	-	-	-	-	-	-	-	-	-	-	-	-	-	-	-
gi|55162827|Anabaena oscillarioides BECID22	-	-	-	-	-	-	-	-	-	-	-	-	-	-	-	-	-	-	-
gi|6522637|Anabaena sp. PCC7108	-	-	-	-	-	-	-	-	-	-	-	-	-	-	-	-	-	-	-
gi|16945129|Anabaena sp. 299	-	-	-	-	-	-	-	-	-	-	-	-	-	-	-	-	-	-	-
gi|498424972|Anabaena catenula CCAP1403/27	-	-	-	-	-	-	-	-	-	-	-	-	-	-	-	-	-	-	-
gi|498424961|Anabaena inaequalis CCAP1446/1A	-	-	-	-	-	-	-	-	-	-	-	-	-	-	-	-	-	-	-
gi|298103735|Anabaena sphaerica f. conoidea 2LT27S09	-	-	-	-	-	-	-	-	-	-	-	-	-	-	-	-	-	-	-
RS0112	-	-	-	-	-	-	-	-	-	-	-	-	-	-	-	-	-	-	-
gi|298103734|Anabaena sp. 1LT27S03	-	-	-	-	-	-	-	-	-	-	-	-	-	-	-	-	-	-	-
gi|224776017|Anabaena bergii ANA283B	-	-	-	-	-	-	-	-	-	-	-	-	-	-	-	-	-	-	-
gi|51105623|Anabaena planctonica NIES-815	-	-	-	-	-	-	-	-	-	-	-	-	-	-	-	-	-	-	-
gi|299782184|Anabaena elliptica TAC453	-	-	-	-	-	-	-	-	-	-	-	-	-	-	-	-	-	-	-
gi|403213286|Anabaena sp. CCAP 1403/23	-	-	-	-	-	-	-	-	-	-	-	-	-	-	-	-	-	-	-
gi|302125117|Anabaena oryzae Ind3	-	-	-	-	-	-	-	-	-	-	-	-	-	-	-	-	-	-	-
gi|16944877|Aphanizomenon flos-aquae NIES81	-	-	-	-	-	-	-	-	-	-	-	-	-	-	-	-	-	-	-
gi|6522630|Aphanizomenon sp. PCC7905	-	-	-	-	-	-	-	-	-	-	-	-	-	-	-	-	-	-	-
gi|16944873|Aphanizomenon gracile PMC9402	-	-	-	-	-	-	-	-	-	-	-	-	-	-	-	-	-	-	-
gi|16944867|Aphanizomenon sp. 326	-	-	-	-	-	-	-	-	-	-	-	-	-	-	-	-	-	-	-
gi|23451680|Aphanizomenon sp. NH-5	-	-	-	-	-	-	-	-	-	-	-	-	-	-	-	-	-	-	-
gi|224776010|Aphanizomenon sp. 16D11	-	-	-	-	-	-	-	-	-	-	-	-	-	-	-	-	-	-	-
gi|4519611|Bacillus sp. SS9	-	-	-	-	-	-	-	-	-	-	-	-	-	-	-	-	-	-	-
gi|972718702|Calothrix desertica KSU-AQIQ-13	-	-	-	-	-	-	-	-	-	-	-	-	-	-	-	-	-	-	-
gi|498424953|Calothrix parietina CCAP1410/10	-	-	-	-	-	-	-	-	-	-	-	-	-	-	-	-	-	-	-
gi|118025372|Calothrix desertica PCC7102	-	-	-	-	-	-	-	-	-	-	-	-	-	-	-	-	-	-	-
gi|118025294|Calothrix sp. CAL3361	-	-	-	-	-	-	-	-	-	-	-	-	-	-	-	-	-	-	-
gi|498424966|Calothrix sp. CCAP1410/13	-	-	-	-	-	-	-	-	-	-	-	-	-	-	-	-	-	-	-
gi|374428316|Calothrix elsteri CCALA953	-	-	-	-	-	-	-	-	-	-	-	-	-	-	-	-	-	-	-
gi|1429270|Calothrix sp. D253	-	-	-	-	-	-	-	-	-	-	-	-	-	-	-	-	-	-	-
gi|269204821|Uncultured Cylindrospermopsis sp. clone TH16S108	-	-	-	-	-	-	-	-	-	-	-	-	-	-	-	-	-	-	-
gi|269204804|Uncultured Cylindrospermopsis sp. clone RY16S76	-	-	-	-	-	-	-	-	-	-	-	-	-	-	-	-	-	-	-
gi|47550549|Cylindrospermopsis raciborskii NIES993	-	-	-	-	-	-	-	-	-	-	-	-	-	-	-	-	-	-	-
gi|545336127|Cylindrospermopsis raciborskii Sidi08	-	-	-	-	-	-	-	-	-	-	-	-	-	-	-	-	-	-	-
gi|22476867|Cylindrospermopsis raciborskii Goon	-	-	-	-	-	-	-	-	-	-	-	-	-	-	-	-	-	-	-
gi|42538960|Fischerella sp. 1711	-	-	-	-	-	-	-	-	-	-	-	-	-	-	-	-	-	-	-
gi|14625359|Fischerella muscicola	-	-	-	-	-	-	-	-	-	-	-	-	-	-	-	-	-	-	-
gi|631250981|Fischerella thermalis PCC7521	-	-	-	-	-	-	-	-	-	-	-	-	-	-	-	-	-	-	-
gi|29824075|Fischerella major NIES592	-	-	-	-	-	-	-	-	-	-	-	-	-	-	-	-	-	-	-
gi|672442728|Fischerella ambigua UTEX1903	-	-	-	-	-	-	-	-	-	-	-	-	-	-	-	-	-	-	-
gi|659364859|Gloeobacter kilaueensis JS1	-	-	-	-	-	-	-	-	-	-	-	-	-	-	-	-	-	-	-
gi|444303860|Gloeobacter violaceus PCC7421	-	-	-	-	-	-	-	-	-	-	-	-	-	-	-	-	-	-	-
gi|482909462:2480808-2482299|Mastigocladopsis repens PCC10914	-	-	-	-	-	-	-	-	-	-	-	-	-	-	-	-	-	-	-
gi|327392156|Mastigocladus laminosus Shioteyu	-	-	-	-	-	-	-	-	-	-	-	-	-	-	-	-	-	-	-
gi|727099651|Mastigocladus sp. NTDV08	-	-	-	-	-	-	-	-	-	-	-	-	-	-	-	-	-	-	-
gi|159141857|Mastigocladus laminosus Kovacik1987/7B	-	-	-	-	-	-	-	-	-	-	-	-	-	-	-	-	-	-	-
gi|56550308|Nodularia harveyana Bo53	-	-	-	-	-	-	-	-	-	-	-	-	-	-	-	-	-	-	-
gi|56550305|Nodularia sphaerocarpa Up16a	-	-	-	-	-	-	-	-	-	-	-	-	-	-	-	-	-	-	-
gi|527692975|Nodularia moravica CCALA797	-	-	-	-	-	-	-	-	-	-	-	-	-	-	-	-	-	-	-
gi|19343359|Nodularia sp. PCC9350	-	-	-	-	-	-	-	-	-	-	-	-	-	-	-	-	-	-	-
gi|CP001037.1:2021489-2022977|Nostoc punctiforme PCC73102	-	-	-	-	-	-	-	-	-	-	-	-	-	-	-	-	-	-	-
gi|14625376|Pseudanabaena PCC7408	-	-	-	-	-	-	-	-	-	-	-	-	-	-	-	-	-	-	-
gi|89242019|Scytonema hofmanni PCC7110	-	-	-	-	-	-	-	-	-	-	-	-	-	-	-	-	-	-	-
gi|359457069|Scytonema cf. fritschii UCFS23	-	-	-	-	-	-	-	-	-	-	-	-	-	-	-	-	-	-	-
gi|319748277|Scytonema sp. UCFS10	-	-	-	-	-	-	-	-	-	-	-	-	-	-	-	-	-	-	-
gi|146335623|Scytonema crustaceum BDU40142 16S	-	-	-	-	-	-	-	-	-	-	-	-	-	-	-	-	-	-	-
gi|523578511|Scytonema arcangeli CCIBt3134	-	-	-	-	-	-	-	-	-	-	-	-	-	-	-	-	-	-	-
gi|1000297238|Scytonema bohneri MBDU104	-	-	-	-	-	-	-	-	-	-	-	-	-	-	-	-	-	-	-
gi|664803830|Scytonema mirabile SAG83.79	-	-	-	-	-	-	-	-	-	-	-	-	-	-	-	-	-	-	-
gi|571025777|Scytonema stuposum P13-MK35	C	G	A	-	A	T	T	A	A	G	G	C	T	A	A	T	G	G	T
gi|571025775|Scytonema javanicum U41-MK36	C	G	A	A	A	A	T	A	A	G	G	C	T	G	A	C	G	G	T
gi|571025776|Scytonema crispum U55-MK38	C	A	A	C	A	A	-	A	G	G	G	C	T	A	A	T	G	G	T
gi|42557824|Stigonema ocellatum SAG 48.90	-	-	-	-	-	-	-	-	-	-	-	-	-	-	-	-	-	-	-
gi|672930607|Stigonema dinghuense DHS0071	-	-	-	-	-	-	-	-	-	-	-	-	-	-	-	-	-	-	-
gi|690374674|Stigonema panniforme CBFSA-026 clone Hawaii-3	-	-	-	-	-	-	-	-	-	-	-	-	-	-	-	-	-	-	-
gi|690374668|Stigonema tomentosum CBFSA-028 clone CAT1C-5	-	-	-	-	-	-	-	-	-	-	-	-	-	-	-	-	-	-	-
gi|690374662|Stigonema hormoides CBFSA-030 clone CAT3A-3	-	-	-	-	-	-	-	-	-	-	-	-	-	-	-	-	-	-	-
gi|690374663|Stigonema informe CBFSA-034 clone Nor-1	-	-	-	-	-	-	-	-	-	-	-	-	-	-	-	-	-	-	-
[truncated: 151 more columns]

## Sheet: Info
Title	ClustalW_raw_alignment
Format
DataType	Nucleotide
68
Number Sites	2019
Identical	.
Missing	?
Indel	-
